# Supplementary material for: Metatranscriptomics Reveals Antibiotic-Induced Resistance Gene Expression in the Murine Gut Microbiota
Source: Front Microbiol. 2020 Mar 6;11:322. doi: 10.3389/fmicb.2020.00322 (PMC7069102; doi:10.3389/fmicb.2020.00322)
Supplement: Supplementary file 3 [file Data_Sheet_3.xlsx]

## Sheet: Metagenomic ARGs
		Table S3 – Count tables of ARGs and ARG classes for each sample. Tab 1 and 2 delineate ARG and ARG class counts from the metagenomic dataset. Tab 3 and 4 delineate ARG and ARG class counts from the metatranscriptomics dataset.
ARG	Control (12)	Control (12)	Control (12)	Control (12)	Amoxicillin	Amoxicillin	Amoxicillin	Amoxicillin	Control(24)	Control(24)	Control(24)	Control(24)	Ciprofloxacin	Ciprofloxacin	Ciprofloxacin	Ciprofloxacin	Doxycycline	Doxycycline	Doxycycline	Doxycycline
AAC(3)-IV	1	0	2	6	0	1	0	0	3	0	1	1	8	4	7	6	1	4	0	0
AAC(6')-33	2	0	0	0	0	0	0	0	0	0	0	0	0	0	0	0	0	0	0	1
AAC(6')-34	1	0	5	0	0	0	0	0	1	2	1	3	0	0	0	0	5	0	4	6
AAC(6')-IAD	12	31	40	25	3	67	71	33	84	63	91	51	18	37	22	27	92	29	79	64
AAC(6')-IAE	0	0	0	0	0	0	0	2	0	0	0	0	0	0	0	0	0	0	0	0
AAC(6')-IE-APH(2'')-IA	10	9	11	14	11	33	41	26	67	7	21	19	32	35	50	38	12	52	67	8
AAC(6')-IID	0	0	0	4	0	0	0	6	7	9	0	2	0	0	0	0	0	0	0	0
AAC(6')-IIH	0	0	0	1	0	0	0	2	0	6	0	0	0	0	0	0	0	0	0	0
AAC(6')-IP	0	0	0	1	0	4	2	2	5	0	0	1	0	2	1	1	0	1	3	0
AAC3VIII	0	0	0	4	0	0	1	0	0	0	0	2	0	2	0	0	0	0	0	0
AACA7	0	0	0	0	0	0	1	0	2	0	0	1	0	3	0	0	1	0	1	2
AAD(6)	1	2	0	2	0	16	12	2	3	2	1	7	42	60	55	47	6	1	7	10
AADK	4	2	4	8	1	3	4	2	5	6	7	8	5	11	12	12	11	10	13	5
AB182_14595	0	0	0	0	0	1	4	0	0	0	0	0	0	1	3	0	0	0	0	0
ABB26_03985	0	0	0	0	0	0	0	0	0	0	1	0	0	0	0	0	0	0	0	0
ABB31_12140	0	0	0	0	0	0	0	0	0	0	0	0	1	0	0	2	0	0	0	0
ABCA	2	0	0	2	0	0	0	0	0	0	1	0	0	0	0	0	0	1	0	0
ABW44_02935	0	3	0	0	0	0	0	0	0	0	1	0	0	0	0	0	0	0	0	0
ABW45_07695	0	0	1	1	0	0	0	0	0	0	0	0	0	0	0	0	0	0	0	1
AC624_14110	1	0	0	0	0	0	0	0	0	0	0	0	2	0	0	0	0	0	0	0
ACRA	0	0	0	0	42	1	3	4	0	0	0	1	1	7	4	4	1	0	1	3
ACRB	65	24	76	38	473	165	278	144	24	44	31	44	7	24	12	33	43	18	16	56
ACRD	10	9	5	4	22	2	6	2	2	10	12	7	0	2	1	6	6	0	5	16
ACRE	0	0	0	0	0	0	0	0	0	0	0	0	0	0	0	0	1	4	1	1
ACRF	0	0	0	1	7	0	7	0	0	0	2	0	2	1	0	0	1	2	3	0
ACRS	0	0	0	0	0	0	3	0	0	0	0	0	1	0	2	1	0	0	0	1
ADEB	21	6	22	8	63	31	49	25	4	15	7	10	3	0	0	1	20	1	5	15
ADEG	25	6	4	1	57	37	46	27	2	1	0	3	0	0	0	0	0	0	0	1
ADEH	0	0	2	0	39	16	29	10	0	1	2	2	0	0	0	0	0	0	0	0
ADEI	0	0	0	0	2	0	0	0	0	0	0	0	0	0	0	1	0	0	0	0
ADEJ	7	6	20	3	66	8	13	10	4	6	5	14	4	11	4	5	7	1	8	7
ADEL	0	0	0	0	0	0	0	0	0	0	0	0	0	0	0	0	0	1	0	0
ADER	15	13	31	20	10	13	25	12	18	13	18	9	30	24	41	20	31	17	32	27
ADK74_11615	0	0	0	0	0	0	0	0	0	0	0	0	0	0	0	0	0	1	0	0
ADT22_00070	0	0	1	0	0	11	11	0	1	8	25	3	23	31	27	33	8	0	15	8
AEAC466_20400	1	0	0	0	0	0	0	0	0	0	0	0	0	0	0	0	0	0	0	0
AEV26_02385	0	0	0	0	0	0	0	0	0	0	0	0	0	1	0	0	0	0	0	0
AF34_02999	1	1	0	0	0	0	0	0	0	0	0	0	2	5	5	2	0	1	0	0
AI28_01875	32	17	30	29	7	25	30	21	46	31	47	43	28	40	54	33	24	20	36	28
ALO68_05557	0	4	6	3	0	3	4	1	5	0	2	7	7	2	5	0	1	2	4	2
AM629_00230	1	1	1	0	0	1	0	0	3	0	1	0	0	0	0	0	1	0	0	0
AMRA	7	0	6	6	1	105	12	8	7	15	12	20	3	3	4	1	33	3	28	29
AMRB	64	14	41	35	164	476	137	101	19	90	99	145	16	10	10	5	154	28	113	191
AMS22_10315	395	293	528	427	301	474	723	358	419	420	439	378	508	509	686	464	425	484	774	502
AMS62_24270	0	0	0	0	0	0	0	0	0	0	2	0	0	0	0	0	0	1	0	0
AN964_13675	0	0	0	0	0	0	0	0	0	0	0	0	0	0	0	0	0	3	0	0
ANT(6)-IA	1	1	2	2	0	22	13	5	6	2	2	12	32	38	74	28	10	11	8	22
ANT(6)-IB	67	74	59	92	51	100	151	138	77	123	99	60	344	519	423	482	108	140	169	93
ANT(9)-IA	0	0	0	0	0	0	0	0	0	0	0	14	0	0	0	0	0	0	0	0
ANT1_1	0	0	0	0	0	0	0	0	0	0	0	1	0	0	0	0	0	0	0	0
AO265_40620	0	0	0	0	0	0	0	0	0	0	0	0	0	1	0	1	0	0	0	0
AOX65_09745	0	0	0	0	0	0	0	0	0	0	0	0	0	0	0	0	0	0	1	0
APH(2'')-IE	0	0	0	0	0	0	0	0	0	0	2	0	0	0	0	0	0	0	0	0
APH(2'')-IIA	0	0	2	1	0	0	0	0	0	0	0	0	0	0	0	0	0	0	0	0
APH(3')-IIA	0	0	0	0	0	0	0	0	0	0	0	0	0	0	1	0	0	0	1	0
APH(3')-IIIA	4	0	5	4	4	0	0	2	5	3	1	3	47	44	36	30	3	2	10	3
APH(3')-IVA	0	0	1	0	0	0	3	0	2	5	2	2	0	0	2	0	1	1	1	6
APH(3')-VIIA	0	0	0	0	0	0	0	0	0	1	0	0	5	5	3	1	0	1	0	0
APHA	0	0	0	0	0	0	0	0	0	0	0	0	2	0	2	0	0	0	0	0
APHA-3	1	2	6	3	0	0	0	0	0	3	0	5	11	9	6	3	2	2	3	4
APMA	2	1	4	2	2	2	0	0	2	2	0	1	3	2	0	4	1	3	1	0
APT89_17335	0	0	0	0	0	0	0	0	0	0	1	0	0	0	0	0	0	0	0	0
APU02_14045	32	35	70	38	7	13	17	15	38	28	33	34	27	24	26	15	43	48	63	48
ARLR	196	142	286	235	115	194	209	111	207	228	237	266	193	262	325	188	254	256	373	318
ARLS	55	41	89	91	22	86	94	61	75	81	94	63	45	68	82	42	101	51	116	97
AR0	58	42	64	39	68	58	122	95	40	48	59	67	68	45	55	54	61	46	78	68
ARNC	6	2	11	4	15	14	16	4	7	14	11	7	15	13	28	15	15	9	12	19
ARND	0	0	0	0	1	0	1	1	0	0	0	0	0	0	0	0	1	0	2	0
ARPA	0	0	0	0	14	0	1	3	0	0	0	0	0	4	1	6	0	0	0	0
ARPB	0	0	0	0	1	0	0	0	0	0	0	0	0	0	0	0	0	0	0	0
ARPC	0	0	0	0	1	0	0	0	0	0	0	0	0	1	0	0	0	0	0	0
ARR-1	40	45	70	71	1	17	15	22	45	55	56	75	18	17	16	15	100	67	119	87
ARR-2	1	0	0	0	0	1	0	2	0	2	1	0	0	0	0	0	0	2	0	1
ARR-4	4	12	2	11	0	1	3	6	5	7	10	9	7	2	12	2	5	17	6	8
ARR-5	0	0	0	0	0	2	0	1	0	0	0	4	0	3	0	7	0	0	2	0
ARR-8	3	2	0	2	0	2	0	2	0	0	1	0	1	4	1	5	1	1	2	1
ASD14_09375	0	0	0	0	0	1	0	0	0	1	0	0	0	0	0	0	0	0	0	0
ASD24_10300	6	10	3	0	5	1	2	4	5	0	15	5	3	7	3	3	7	12	7	10
ASD29_31540	1	0	0	0	0	0	0	0	1	0	0	1	0	0	0	0	0	0	0	0
ASD41_25500	0	0	0	0	0	0	0	0	2	0	0	0	0	0	0	0	0	0	0	0
ASD69_19860	1	0	0	1	2	1	0	0	0	1	3	0	0	0	0	0	0	0	0	0
ASD83_19545	0	0	0	0	0	0	0	0	1	0	0	0	0	0	0	0	1	0	3	1
ASE60_09885	0	0	0	0	0	1	2	0	0	0	0	0	0	0	0	0	0	0	0	0
ASE93_02570	58	28	58	52	122	92	156	86	67	70	54	56	55	70	68	72	69	75	128	70
ASE98_04520	0	0	1	0	0	0	0	0	0	0	0	0	0	0	0	0	0	0	0	0
ASG66_11460	0	1	1	1	0	0	0	1	1	2	2	2	2	0	0	1	2	4	1	2
AT03_06410	0	0	0	0	1	0	1	0	0	0	0	0	0	0	0	0	0	0	0	0
AT261_17945	0	0	0	0	18	4	2	4	0	1	0	0	0	0	0	0	0	0	0	2
AT272_13830	0	0	0	0	0	0	0	0	0	0	0	0	0	0	0	0	0	0	1	0
ATN06_11665	0	0	0	0	0	0	0	0	0	0	0	0	0	0	0	0	0	1	1	0
AWB76_01197	0	0	0	0	0	0	0	0	1	0	0	1	0	0	0	0	1	0	0	0
AYJ56_20090	0	0	0	0	0	0	0	0	0	0	0	0	1	0	0	0	0	0	1	0
AZ66_01480	1	4	4	2	0	0	0	1	13	14	6	1	1	2	8	4	13	1	5	5
AZ78_1791	0	0	0	0	0	0	0	0	0	0	0	0	0	0	0	0	0	1	1	1
B2K_23630	1	0	2	4	0	4	3	5	1	3	3	5	0	1	3	2	4	4	6	1
BACA	7	7	19	4	28	21	40	35	10	24	27	29	4	11	7	11	11	5	13	9
BACA1	3	0	1	0	2	0	0	0	0	0	1	0	0	1	0	0	1	0	0	0
BACSA_2220	1	1	0	0	0	0	0	0	0	0	0	0	0	0	0	0	0	0	0	0
BAER	94	57	94	106	23	61	60	39	88	75	98	71	116	130	146	94	118	74	165	166
BAES	2	5	7	9	2	17	16	8	20	3	6	2	2	0	23	2	5	6	6	5
BAHA	0	0	0	0	0	0	0	0	1	0	0	0	0	0	0	0	0	0	0	0
BASR	100	90	126	95	59	115	94	79	109	108	117	130	114	142	259	100	107	137	235	156
BCR	0	0	0	0	0	1	1	0	0	0	0	0	0	0	0	0	1	1	0	1
BCRA	1902	1227	2178	2041	353	1922	1942	1085	2191	1965	2353	2016	2320	3177	3919	2441	2172	2386	3908	2488
BCRD	0	0	0	1	0	0	0	0	0	0	0	0	0	0	0	0	0	0	0	0
BEPE	140	71	141	92	614	286	405	212	47	141	127	151	9	19	13	11	128	21	71	156
BL2E_CEPA	30	8	24	15	639	257	442	234	22	22	17	15	1	0	3	1	1	2	2	3
BLAR1	37	24	42	54	2	10	13	7	49	45	48	65	58	86	73	70	67	79	103	82
BN1184_CB_00500	14	8	11	15	29	43	38	26	9	19	20	25	12	4	9	10	6	9	20	9
BN452_01100	0	0	0	0	0	0	0	0	2	0	0	0	0	0	0	0	0	0	0	0
BN488_01641	0	0	0	0	0	1	0	1	0	2	0	0	0	0	1	0	0	0	0	0
BN537_02049	245	145	291	280	35	114	108	104	194	165	199	199	226	300	376	248	239	205	377	255
BN558_00761	0	0	1	0	0	0	0	0	0	0	0	0	2	0	0	0	0	0	0	0
BN682_00261	5	0	1	5	0	1	2	3	4	0	1	2	1	0	0	0	2	1	3	6
BN979_01272	1	0	0	0	0	0	0	0	0	0	0	0	0	0	0	0	0	0	0	0
BRPE67_ACDS28220	7	6	9	10	1	19	20	11	6	13	9	6	28	17	27	19	14	6	25	10
BUTA	2	0	0	0	0	0	0	0	0	0	0	0	1	4	0	5	0	0	2	3
C169_09248	1	0	0	0	0	0	0	0	0	0	0	0	0	0	0	0	0	0	0	0
CARA	62	39	96	77	94	88	100	63	87	79	93	87	83	105	106	97	74	64	109	78
CAT	181	122	197	117	150	192	241	135	151	148	161	180	116	185	142	157	199	87	252	200
CAT1	0	0	0	0	0	0	2	0	0	0	0	0	0	0	0	0	0	1	0	0
CAT18	1	1	1	2	0	2	0	0	3	1	0	1	0	0	0	0	1	1	0	0
CAT2	0	0	0	0	0	0	0	0	0	0	0	1	0	0	0	0	0	0	0	0
CAT20	0	0	0	0	0	2	0	1	1	0	0	1	0	0	0	1	0	0	1	0
CAT21	0	1	1	1	0	0	2	2	0	0	0	0	0	0	0	0	0	0	1	0
CAT22	1	0	2	0	0	0	0	1	0	1	1	0	0	1	0	0	0	0	0	0
CAT23	0	1	1	0	0	0	1	0	0	1	0	0	0	0	0	0	0	0	0	1
CAT25	0	0	1	0	0	1	5	5	1	1	1	0	0	0	0	0	0	2	0	2
CAT26	0	0	0	0	0	0	1	0	0	0	0	0	0	0	0	0	0	0	0	0
CAT29	1	1	5	2	0	0	1	3	2	0	0	0	0	0	0	0	0	0	0	0
CAT4	0	0	0	0	0	0	0	0	0	0	0	0	0	0	0	0	1	0	0	0
CAT6	0	0	1	0	0	0	0	2	0	0	0	0	0	0	0	0	0	0	0	0
CATA13	0	0	0	0	0	1	0	0	0	0	0	0	0	3	1	0	0	0	0	0
CATA15	0	0	0	0	0	0	0	0	2	0	2	0	0	0	0	0	0	0	0	0
CATA16	2	3	1	1	1	2	2	1	4	3	4	2	0	0	0	2	3	1	2	3
CATA4	0	0	2	0	0	0	0	0	0	0	0	0	0	0	0	0	0	0	0	0
CATB	1	0	0	0	0	0	0	1	0	1	0	0	0	0	0	0	0	0	1	0
CATB10	82	44	84	66	13	63	92	59	74	68	71	94	129	167	210	157	97	68	124	95
CATB2	33	16	21	17	42	47	89	39	19	29	34	22	26	44	56	33	11	25	19	25
CATB3	44	25	34	27	7	11	12	7	15	6	9	8	9	3	13	1	8	13	17	11
CATB6	10	1	4	6	20	16	37	14	5	7	20	15	29	16	28	17	8	7	15	12
CATB7	1	3	8	5	4	3	6	6	17	15	27	19	1	2	2	6	16	10	21	15
CATB8	18	7	8	12	7	30	26	17	5	9	10	5	12	15	15	8	4	6	11	3
CATB9	1	0	4	5	11	9	14	4	1	1	4	0	0	0	0	0	1	0	1	0
CATD	6	5	4	4	7	7	7	5	6	5	12	6	17	19	44	20	12	3	5	7
CATIII	1	0	2	0	0	0	0	0	0	1	2	1	0	7	0	2	0	0	0	0
CATP	0	0	0	0	0	0	0	0	0	0	0	1	0	0	0	0	0	0	1	0
CATQ	4	2	4	2	9	4	16	11	0	3	1	3	1	6	8	4	2	6	0	5
CATS	0	0	1	0	0	0	0	1	2	0	0	1	0	1	0	0	0	0	0	0
CCC_03326	6	0	1	1	0	1	1	1	0	0	0	3	0	0	0	0	0	0	0	0
CDEA	11	8	11	14	2	26	37	15	17	16	22	14	9	23	13	18	5	10	8	19
CEOB	26	11	19	12	248	148	216	108	16	39	27	19	2	1	0	2	18	4	5	18
CEPA	22	4	24	17	719	358	592	286	13	18	25	23	3	2	5	3	2	0	1	1
CFR	19	9	26	22	7	30	13	19	36	25	53	33	29	22	37	12	25	10	34	25
CFSAN001590_08465	0	0	0	0	0	0	0	0	0	0	0	1	0	0	0	0	0	0	0	0
CFXA2	0	0	0	2	0	2	3	0	2	1	1	4	0	0	0	0	0	0	0	0
CHRB	0	1	3	11	0	9	22	11	13	14	5	6	2	23	1	8	11	3	14	8
CLBA	0	0	0	1	0	0	0	0	0	1	0	0	0	0	0	0	0	0	1	0
CLBB	2	0	1	0	0	11	15	6	0	0	0	2	1	1	2	0	1	0	0	0
CLD_0021	0	0	1	0	0	0	0	1	1	1	5	2	2	0	2	1	1	0	3	5
CLOCEL_1050	0	0	0	0	0	0	0	0	0	0	0	0	0	0	1	0	0	0	0	0
CLOSA_2701	2	0	4	0	0	5	12	2	2	3	1	1	8	12	23	22	5	1	3	5
CMEB	105	68	151	80	314	142	192	106	29	91	102	120	2	9	5	8	94	15	47	105
CMER	0	0	1	0	0	0	1	0	0	0	0	0	2	0	0	2	0	2	0	0
CMLV	0	0	1	1	0	0	0	0	0	0	0	0	0	0	0	0	0	0	0	0
CPXA	2	16	12	15	3	18	22	13	22	18	21	20	14	21	8	12	11	21	20	13
CPXR	26	15	44	39	43	33	32	10	39	27	26	25	36	45	77	36	42	24	42	27
CRP	0	0	0	0	1	0	1	0	0	0	0	0	0	0	0	1	1	2	1	0
CSV86_02372	1	0	0	0	0	0	0	0	0	0	0	0	0	0	0	0	0	0	0	0
DESR	33	35	46	32	175	134	165	93	53	55	53	49	32	62	40	47	24	26	51	81
DFRA	0	0	1	0	3	4	0	1	0	1	0	0	0	0	0	0	0	0	0	0
DFRA12	0	0	0	1	0	0	0	0	0	0	0	0	0	0	0	0	0	0	0	0
DFRA13	0	1	0	0	0	0	0	0	0	0	0	0	0	0	0	0	0	0	0	0
DFRA20	3	0	4	2	1	2	0	0	1	1	0	1	0	0	0	0	0	0	2	3
DFRA22	0	0	1	1	0	1	0	1	0	1	0	0	1	0	0	1	0	1	0	1
DFRA24	1	0	1	0	0	0	0	0	0	0	0	0	0	0	0	0	0	0	0	0
DFRA26	15	12	9	3	6	0	1	2	3	2	1	2	1	0	0	0	2	2	3	2
DFRA3	5	11	6	7	7	22	14	3	11	18	16	12	2	2	0	1	9	1	7	13
DFRA8	0	1	1	0	0	0	0	0	0	0	0	0	0	0	0	0	0	0	0	0
DFRC	5	4	1	2	129	89	124	60	7	6	3	3	0	0	0	0	4	0	6	1
DFRD	1	0	2	0	0	0	0	0	0	0	1	1	0	0	0	0	0	0	0	0
DFRE	217	112	242	123	576	297	553	321	95	222	194	225	8	12	5	6	132	29	73	151
DFRF	12	4	2	6	11	0	0	0	0	0	2	0	0	0	0	0	0	0	2	0
DFRG	0	0	2	0	0	0	0	0	0	0	0	0	0	0	0	0	0	0	0	0
DFRK	0	0	0	1	0	0	0	0	0	0	1	0	0	0	0	0	0	0	0	0
DK26_15510	0	0	2	0	0	0	0	0	0	0	0	0	0	0	0	0	0	0	0	0
DM82_4268	0	0	0	0	0	0	0	0	0	1	0	0	0	0	0	0	0	1	0	1
DP68_01695	0	0	0	0	0	0	0	0	0	2	0	0	0	0	0	0	0	0	0	0
EFRA	289	162	524	379	194	246	348	303	481	443	561	402	475	599	606	493	465	278	534	417
EFRB	649	406	896	718	381	677	809	641	895	917	973	791	824	980	1061	753	895	718	1240	974
EMRA	2	0	0	0	1	1	0	1	0	0	0	0	0	0	0	2	0	1	2	2
EMRB	0	0	0	0	0	3	2	0	0	0	0	0	0	0	0	1	1	1	0	2
EMRD	0	0	0	0	0	0	1	4	0	0	0	0	0	0	0	0	1	2	7	2
EPTA	0	0	0	0	1	0	1	1	0	0	0	0	0	0	2	0	0	0	1	1
ERM(42)	0	0	0	0	0	0	0	0	1	0	0	0	0	0	0	0	0	0	0	0
ERM(43)	0	0	1	0	0	0	0	2	0	2	1	1	0	0	0	0	0	0	0	0
ERM(44)	0	2	0	0	0	0	0	0	0	0	0	0	0	0	0	0	0	0	0	0
ERM(47)	0	1	0	1	0	0	0	0	0	0	2	4	0	1	0	0	1	0	3	3
ERMC	0	0	0	0	1	0	0	0	0	0	0	0	0	0	0	0	0	0	0	0
ERMG	29	17	44	12	1212	545	935	454	29	60	44	42	1	2	3	3	2	2	3	7
ERMQ	21	17	13	13	8	17	11	0	28	23	31	35	11	16	28	5	13	27	79	31
ERMR	0	0	0	0	0	0	0	0	0	0	0	0	1	0	0	1	0	0	0	0
ERS008531_02079	0	0	0	0	0	0	0	0	0	0	0	0	1	1	0	0	1	0	0	0
ERS381432_03028	1	0	0	0	0	0	1	0	1	0	0	0	0	0	0	0	0	0	2	1
EVGS	0	2	0	1	3	5	1	1	0	0	0	4	0	2	5	1	0	2	3	0
FARA	0	0	0	1	11	9	8	3	0	0	1	0	1	0	0	0	0	0	0	0
FD63_13310	0	0	0	0	0	0	0	0	0	0	0	0	0	1	0	0	0	0	0	0
FF80_02028	0	0	0	0	0	0	0	0	0	2	1	0	0	0	0	0	2	0	0	0
FG94_04780	0	0	0	0	0	0	1	0	0	0	0	0	0	0	0	0	0	0	0	0
FMAG_00636	0	0	1	0	0	0	1	1	0	0	0	0	0	0	0	0	0	0	0	0
FOSA3	0	0	0	0	1	0	0	0	0	0	0	0	0	0	0	0	0	0	1	0
FOSA5	0	0	0	0	0	1	1	0	0	0	0	0	0	0	0	0	0	1	0	2
FSR	45	24	25	11	16	13	12	7	10	24	34	44	0	1	1	1	21	3	14	24
GEAM_1419	19	20	16	17	16	16	22	18	11	16	22	27	15	34	23	18	18	12	33	31
GHAL_1908	1	4	2	1	31	12	12	15	3	2	6	5	1	3	3	2	0	2	2	4
GIMA	0	1	0	0	0	1	0	0	0	0	4	0	0	0	0	0	0	0	0	2
GLNQ	1	1	1	1	0	1	0	0	0	0	0	3	0	1	1	0	0	0	0	1
GM18_2318	1	2	3	3	2	0	2	2	4	3	2	6	3	4	6	3	2	3	2	3
GM31_23085	15	7	22	16	27	35	48	22	24	19	27	25	20	43	35	28	30	23	48	19
GTGU_04410	10	8	14	12	25	28	36	27	23	10	34	15	12	17	17	11	14	17	37	25
H650_24125	0	0	0	0	0	0	0	0	1	0	0	1	0	0	0	0	2	1	1	0
H740_10307	8	4	7	6	62	40	56	16	16	6	10	8	2	4	7	5	11	8	13	8
HDEF_0539	23	9	37	22	143	71	141	108	20	35	32	25	16	26	11	20	21	11	23	19
HMPREF1181_02941	0	3	1	3	108	45	71	30	1	5	3	3	0	0	0	1	0	0	0	0
HMPREF1212_05044	0	0	0	0	0	0	0	0	0	0	0	0	0	0	0	0	0	1	0	0
HMPREF1526_02323	0	0	2	2	1	2	4	0	2	1	2	0	1	4	2	1	0	0	3	2
HMPREF9120_00664	14	7	4	14	1	13	9	2	17	15	18	18	12	21	22	17	21	12	25	25
HMPREF9309_01063	23	13	25	28	18	38	54	22	31	54	45	25	15	21	31	7	28	19	38	36
HMPREF9412_0771	0	0	0	0	0	0	0	0	0	0	0	0	3	5	19	0	1	0	0	1
HMRM	0	0	0	0	0	0	0	0	0	0	0	0	0	0	0	0	2	0	0	0
ILES	982	591	1303	949	514	722	725	667	1039	1063	1354	1030	922	1173	1181	943	1049	803	1496	1140
ILES1	77	46	88	62	290	135	163	118	61	71	63	53	46	55	85	65	51	24	72	80
ILES2	101	49	102	89	21	74	55	30	105	86	107	139	141	172	168	118	133	120	214	173
IQ60_37615	0	0	0	0	0	0	0	0	1	0	0	0	0	0	0	0	0	0	0	0
IRI	0	0	0	0	0	0	0	0	0	0	0	0	0	0	0	0	0	0	1	0
JCM10914_123	0	2	0	0	4	2	3	1	8	2	4	11	1	1	1	1	1	7	8	3
JP75_11845	0	0	0	0	0	0	0	0	1	0	0	0	0	0	0	0	1	0	1	0
K413DRAFT_0385	0	0	0	0	0	0	0	0	0	2	1	0	0	0	0	0	0	0	1	1
K678_12262	0	0	0	0	0	0	1	0	3	0	0	2	0	0	0	0	0	0	0	2
KANR	0	0	0	0	0	0	0	0	0	0	1	0	0	0	0	0	0	0	0	0
KDPE	80	62	225	135	48	93	141	119	104	97	114	97	183	172	253	196	138	126	224	187
KSGA	0	2	3	3	50	4	14	11	1	4	4	8	2	2	6	7	1	16	7	8
LCR-1	0	0	0	0	0	0	0	0	0	0	0	1	0	0	0	0	2	0	0	1
LEUO	0	0	0	0	1	1	1	1	0	0	0	0	0	0	0	1	1	1	2	2
LFZ48_07285	0	0	0	0	0	0	0	0	0	0	0	0	0	3	0	2	0	0	0	0
LI0	0	0	0	2	0	1	1	0	1	1	5	1	0	0	0	0	0	1	0	0
LLMA	683	495	1067	860	249	886	902	614	959	843	1019	837	850	1023	1129	846	964	688	1463	978
LMRB	0	0	0	1	0	0	0	0	0	0	1	1	0	0	0	0	0	0	0	1
LMRC	59	42	103	69	31	43	64	55	38	55	65	50	56	73	113	63	40	62	86	77
LMRD	172	115	243	198	142	218	309	234	235	223	254	200	281	373	403	271	219	148	303	236
LNUA	2	0	0	1	9	8	8	5	7	10	14	2	6	12	10	14	0	2	1	1
LNUC	20	5	0	0	0	0	0	0	0	0	0	0	0	0	0	0	0	0	0	0
LNUD	2	1	0	0	0	0	0	0	0	0	0	0	0	0	0	0	0	0	0	0
LNUE	0	0	2	0	0	12	7	17	2	2	0	1	3	12	17	4	1	1	1	0
LS69_04805	93	30	24	21	10	29	23	23	74	75	101	65	12	32	9	13	83	36	94	177
LS81_08155	3	3	2	4	1	5	12	5	16	12	17	11	18	27	0	12	8	6	16	4
LSAA	53	42	90	79	12	59	75	30	46	41	47	65	43	29	64	35	58	80	130	113
LSAB	180	136	309	327	105	444	463	245	441	343	325	325	290	401	295	277	391	196	580	417
LSAC	63	54	125	95	23	98	83	56	116	90	115	126	128	126	240	107	152	89	257	161
LSAE	470	370	645	639	151	597	508	374	647	629	778	603	699	798	1023	734	682	661	1089	765
M621_20535	26	32	31	28	18	36	24	14	23	40	56	36	32	36	40	36	28	32	47	47
MACA	0	0	0	0	1	0	1	1	0	0	0	0	0	0	0	0	0	1	2	0
MACB	8549	5436	10818	9113	6481	10609	12623	7529	9426	9079	10695	9759	9560	11410	13785	9310	10403	8483	16352	11787
MACB_1	22	25	40	47	29	28	26	28	25	29	51	35	33	40	50	36	29	19	41	31
MACB_2	46	25	47	34	8	22	40	15	25	21	38	20	32	33	37	25	29	14	50	32
MACB_3	83	57	107	84	194	145	266	170	78	106	105	105	78	113	141	91	76	71	131	110
MACB_4	0	2	1	1	10	1	6	1	0	1	1	1	5	2	3	2	2	0	0	0
MACB_5	1	3	4	1	0	0	3	2	0	3	3	2	1	3	1	4	4	1	7	5
MACB_6	4	4	0	0	1	0	4	0	0	4	0	0	0	0	1	0	1	1	1	2
MACB_7	0	0	0	0	0	0	0	0	0	0	0	0	0	0	0	0	0	0	1	0
MACB1	0	0	0	2	0	3	3	0	0	0	5	0	2	1	3	6	0	1	1	0
MACB2	0	1	1	5	1	1	2	3	0	4	3	1	2	1	0	1	4	2	6	3
MACB21	0	0	1	0	0	0	2	0	0	1	1	0	1	1	2	0	0	1	0	0
MARA	0	0	0	0	1	0	0	0	0	0	0	0	0	0	0	0	1	0	0	0
MCR-1	0	0	0	0	3	0	0	0	0	0	0	0	0	1	0	5	0	0	0	0
MDFA	0	0	0	0	1	1	0	1	0	0	0	0	0	0	0	0	0	1	1	1
MDR	1	0	4	0	1	0	0	0	0	1	0	0	0	0	0	1	0	0	2	0
MDSB	31	20	22	18	204	81	117	55	21	25	30	38	2	3	0	4	11	3	1	18
MDSC	0	0	0	0	1	5	0	0	0	0	0	2	0	2	0	0	0	0	0	1
MDTA	0	0	0	0	1	0	1	1	0	0	0	0	0	0	0	0	1	1	0	0
MDTB	0	0	0	0	1	0	3	1	0	0	0	0	1	0	0	4	2	4	5	1
MDTC	2	1	6	1	19	19	20	10	2	7	7	2	1	0	0	1	6	4	6	8
MDTD	1	0	2	0	0	19	2	6	0	2	2	5	0	1	0	0	9	2	6	12
MDTF	29	21	37	22	69	16	16	14	4	16	28	31	1	5	6	4	19	1	19	32
MDTG	1	0	2	0	4	1	1	1	1	1	2	2	0	1	0	2	3	1	4	6
MDTH	0	0	0	0	1	0	2	1	0	0	0	0	0	0	0	2	1	1	2	0
MDTK	0	0	1	2	0	4	3	5	0	1	3	2	1	0	0	1	5	0	4	4
MDTL	0	0	0	0	2	1	0	0	0	0	0	0	0	0	0	0	1	1	3	1
MDTM	0	0	0	0	2	3	2	1	0	0	0	0	0	0	0	3	2	2	5	1
MDTN	0	0	0	0	1	1	0	0	0	0	0	0	0	0	0	1	0	0	3	0
MDTP	0	0	0	0	1	0	1	0	0	0	0	0	0	0	0	0	1	1	0	0
MDTQ	0	0	0	0	3	0	1	3	0	0	0	0	0	0	0	1	0	1	0	0
MECA	3	0	3	1	0	0	0	0	1	3	0	1	12	13	1	10	0	0	2	2
MECB	3	1	0	1	0	1	1	0	2	0	0	0	3	10	1	7	0	0	1	0
MECC	1	0	0	1	0	0	0	1	0	0	0	0	1	4	0	0	0	0	0	1
MECR1	0	0	0	0	0	0	0	0	0	0	0	2	1	1	0	0	0	1	0	1
MEFA	64	32	129	60	2023	882	1537	718	55	99	56	66	35	41	47	36	12	11	16	27
MEFB	22	16	24	19	9	15	6	5	14	14	9	33	45	101	17	85	11	14	20	11
MEFC	0	1	0	1	21	6	11	2	0	0	3	1	0	0	0	0	0	0	0	0
MEFE	0	0	0	3	0	1	1	0	0	0	0	0	0	0	0	0	0	0	0	0
MEL	45	26	97	54	2213	1033	1711	780	49	62	54	72	9	11	23	12	13	4	5	18
MEPA	3	0	1	3	14	2	3	0	0	1	1	0	1	1	6	2	0	1	3	1
MEPB	2	2	0	3	30	1	5	7	2	2	1	2	2	4	4	7	0	0	1	2
MEXA	1	0	0	0	9	0	0	2	0	0	0	0	0	4	0	1	0	0	0	0
MEXB	10	4	4	1	145	19	31	23	2	7	4	10	8	9	16	15	3	4	3	2
MEXC	0	0	0	0	0	1	0	0	0	0	0	1	0	0	0	0	3	0	0	0
MEXD	59	29	19	18	291	162	182	116	30	32	45	55	2	6	6	9	28	5	25	31
MEXE	0	0	0	0	0	0	0	0	0	0	0	0	0	0	0	1	0	1	0	0
MEXF	212	130	183	99	542	283	378	212	66	157	233	184	2	12	4	1	183	32	87	184
MEXI	2	1	11	4	73	42	57	26	10	7	15	12	0	0	1	0	6	1	0	7
MEXQ	21	14	30	20	54	23	41	31	6	8	2	10	0	0	1	0	4	1	0	4
MEXW	0	2	0	5	64	30	46	31	1	2	6	1	0	3	0	0	0	0	0	0
MEXX	1	1	0	0	0	11	0	2	0	4	2	5	2	1	1	0	5	3	8	6
MEXY	6	9	4	0	79	43	57	36	6	11	5	6	1	2	1	1	9	3	4	6
MFD	820	582	1130	863	846	1055	1203	792	851	1012	1150	987	897	1051	1225	946	1036	686	1404	1131
MFPA	0	0	0	0	0	0	0	0	0	0	0	0	0	0	1	0	0	0	0	0
MGRB	0	0	0	0	0	0	1	0	0	0	0	0	0	0	0	0	0	2	0	0
MPRF	194	93	184	88	54	152	175	134	84	116	128	87	199	243	263	202	127	123	183	105
MRCA	1	0	1	0	0	2	0	0	0	0	0	0	0	0	0	1	1	0	0	0
MRDA	6	7	13	8	6	15	5	5	8	9	5	12	0	2	3	4	14	3	12	8
MSBA	338	256	358	436	260	401	394	314	466	369	451	466	337	400	515	328	529	417	796	571
MSRA	44	21	31	38	22	34	36	27	43	37	39	47	67	98	74	67	46	37	72	53
MSRB	56	18	45	24	150	70	110	43	15	26	39	42	4	7	5	3	44	5	20	29
MSRC	2	6	17	3	12	10	16	6	14	20	19	13	1	4	1	1	18	7	12	12
MSRE	2	2	0	3	4	1	0	1	0	0	2	2	0	0	1	1	0	0	0	0
MTRA	96	67	155	117	29	119	144	69	100	96	111	84	165	167	209	145	110	114	179	140
MTRC	0	0	0	0	4	0	0	0	0	0	0	0	0	0	0	2	0	0	0	0
MTRD	12	4	7	2	12	3	7	1	1	3	2	3	0	0	2	0	2	0	1	6
MTRE	0	0	0	0	3	0	0	0	1	0	0	0	0	1	0	0	0	0	0	0
MURA	71	35	92	69	28	68	84	40	77	92	91	61	50	47	77	54	58	56	116	71
MUXB	7	2	2	0	44	13	23	9	2	6	5	9	0	0	0	0	1	0	2	4
MUXC	8	5	2	2	18	10	20	9	5	6	9	9	0	0	0	0	4	2	5	13
MYRA	0	0	0	1	0	2	6	0	4	2	0	1	0	0	1	0	0	0	1	1
N182_21955	0	0	0	0	0	0	0	0	1	0	0	0	0	0	0	1	1	0	1	2
N185_34800	0	4	3	1	0	0	0	0	1	3	1	1	0	0	1	1	5	1	2	0
0LD	0	0	0	0	0	0	1	0	0	0	0	0	0	0	0	0	0	0	0	0
NI25_18235	0	0	0	0	0	0	0	0	0	0	0	0	0	0	0	0	0	0	0	1
NJ69_08675	1	1	1	0	0	0	0	0	1	3	3	5	1	2	1	0	4	0	0	1
NMCR	0	0	0	0	0	1	0	0	0	0	0	0	0	0	0	0	0	0	0	1
NORB	0	0	0	0	0	2	0	0	0	1	0	0	0	0	0	0	1	0	1	0
NORM	0	1	0	0	0	20	1	2	0	2	2	2	0	1	0	0	8	3	1	3
NOVA	729	499	1001	820	942	1082	1534	842	867	951	983	876	736	960	1127	688	933	683	1452	1021
NPS-1	0	0	0	0	0	0	0	0	0	0	0	0	0	0	0	0	1	0	0	0
OA45_00670	0	0	0	0	0	0	1	0	0	0	0	0	0	0	0	0	0	0	0	0
OLEB	347	181	328	404	42	221	230	157	325	290	323	368	381	452	634	375	423	327	596	423
OLEC	8	12	25	13	7	10	16	12	16	26	24	32	22	23	26	28	18	28	31	21
OLED	0	0	0	0	0	0	0	0	0	0	0	1	0	0	0	0	0	0	0	0
OLEI	0	2	0	1	0	5	1	0	5	1	0	1	0	2	4	0	0	6	7	4
OLER	13	4	26	21	2	9	6	6	11	12	13	29	2	8	5	4	32	18	49	28
OPCM	1	0	2	0	7	1	1	0	0	0	0	0	1	2	0	0	0	0	0	0
OPMB	1	0	2	0	13	10	12	5	0	2	1	0	0	0	0	0	0	0	0	0
OPRA	22	3	9	2	158	70	112	53	6	14	9	12	0	3	1	2	4	1	2	6
OPRJ	0	0	0	0	11	0	1	0	0	0	0	0	1	0	0	1	0	0	0	0
OPRM	1	2	0	0	11	1	1	2	0	0	0	0	1	2	0	0	0	0	0	0
OPRN	5	3	0	0	0	0	0	0	2	10	2	7	0	0	0	0	0	1	1	3
OQXA	5	3	1	4	2	4	8	5	8	13	3	13	0	0	1	0	3	0	0	0
OQXB	14	2	14	5	112	43	60	42	4	4	7	5	0	2	1	2	1	1	4	9
OTRA	37	24	52	51	18	67	30	48	53	47	45	42	28	40	33	36	66	36	84	72
OTRC	3	0	4	7	1	5	3	2	7	12	2	11	1	4	17	3	7	6	13	3
OXA-198	0	0	0	0	0	0	0	0	2	0	0	5	0	0	0	0	6	3	6	9
OXA-34	1	1	0	0	45	19	28	20	4	5	5	2	1	0	0	0	0	0	0	0
OXY-2-1	0	0	0	0	0	0	0	0	0	0	0	0	0	0	0	1	0	0	0	0
OXY-2-4	0	0	0	0	0	0	0	0	0	0	0	0	0	0	0	0	0	1	0	0
P308_30500	1	0	0	0	0	2	0	0	0	0	0	0	0	0	0	0	0	0	0	0
PATA	43	7	20	16	4	18	35	13	10	20	14	17	17	24	16	14	18	15	28	25
PATB	2	4	3	3	6	7	11	2	7	2	4	3	8	10	10	7	4	2	6	6
PBGP	0	1	0	0	0	0	0	0	0	1	0	1	0	0	0	0	0	0	0	0
PBP1A	18	3	2	6	26	3	4	2	3	4	9	2	12	9	11	4	3	3	5	8
PBP1B	2	3	1	2	1	2	1	0	0	0	0	3	4	0	3	4	1	2	2	1
PBP2	0	1	0	0	3	2	3	2	0	0	0	0	0	0	0	1	1	2	1	0
PBP2B	0	0	2	0	0	0	0	0	0	0	0	0	0	0	0	0	0	0	0	3
PER1	0	0	1	0	6	0	0	0	0	0	0	0	1	0	0	0	0	0	0	0
PGPB	0	0	0	0	0	0	0	0	0	0	1	0	0	0	0	0	0	0	0	0
PM0996	21	8	25	17	8	13	12	11	13	16	15	20	21	30	22	28	15	7	28	20
PMI32_04857	0	0	0	0	0	0	0	0	1	2	1	0	0	0	0	0	3	0	4	0
PMI33_05772	0	0	0	0	0	0	0	0	2	0	2	2	0	0	0	0	1	2	1	3
PMRA	1	0	2	0	0	0	0	0	1	0	0	0	0	0	0	0	0	1	1	0
PMRB	0	1	0	1	0	0	0	0	0	0	0	1	0	0	0	0	0	0	0	0
PMRC	0	0	0	0	0	0	0	0	0	0	0	0	0	0	0	1	0	0	1	1
PMRE	1084	700	1112	1030	1082	1021	1292	810	929	937	941	1092	322	392	467	333	970	896	1459	1006
PMRF	1	0	0	0	0	1	0	0	0	0	0	0	0	0	0	0	0	0	1	0
PMRF_2	0	0	0	0	0	0	0	0	0	0	0	0	1	1	0	0	0	0	0	0
PRIO_2416	0	7	3	5	0	4	3	2	4	7	3	2	0	5	4	6	4	3	2	5
PSEF	2	7	5	3	2	0	2	2	4	4	2	6	0	2	3	2	2	1	2	1
PSYJA_07768	0	0	0	0	0	0	0	0	0	0	0	0	0	0	0	0	0	0	1	0
PZ61_34665	0	0	0	0	0	0	1	0	1	1	0	0	0	0	1	1	0	4	0	2
Q644_14880	0	0	0	0	0	0	1	0	0	0	0	0	0	0	0	0	0	0	0	0
QW71_31235	9	17	3	12	3	20	8	4	14	13	10	11	3	6	15	5	10	7	18	10
R70331_17715	13	2	5	4	1	2	1	8	14	8	9	13	2	0	2	4	9	6	17	17
RAHAQ2_0060	131	86	174	175	21	106	121	61	134	144	115	137	119	153	193	114	176	126	247	169
RBAM_005660	0	0	0	2	0	0	1	0	0	0	0	0	0	0	0	0	0	0	0	0
RLMA(II)	0	0	1	3	1	0	0	4	0	0	0	0	12	17	6	10	3	0	5	2
RLMN	0	0	1	1	0	0	0	0	0	1	0	1	0	0	0	0	0	0	0	0
ROBA	1	0	0	2	0	2	2	1	0	0	0	0	0	0	0	0	0	0	0	1
ROD_35091	9	2	1	7	0	11	7	6	12	7	12	9	10	17	26	19	21	8	22	21
ROSA	210	133	176	106	683	322	462	245	81	156	159	166	2	3	3	5	76	15	39	84
ROSB	3	2	5	6	141	35	12	20	1	7	12	12	12	19	4	12	14	1	11	13
RPHA	3	1	4	2	12	5	10	5	4	11	6	7	29	4	27	4	6	13	14	6
RPHB	1	1	0	0	4	0	1	3	2	0	0	0	0	0	1	0	0	2	1	0
SALA	3	3	10	5	7	3	5	9	4	6	7	4	7	11	12	13	6	7	14	4
SAT-3	0	0	0	0	0	0	0	1	0	0	0	0	0	0	0	0	0	0	0	0
SAT-4	6	12	8	8	0	23	8	1	5	9	8	14	51	51	74	24	3	14	32	8
SAV1866	973	657	1170	1045	804	939	1221	787	1055	1066	1194	1199	1030	1220	1270	951	1268	1019	1746	1490
SB4_14720	0	0	0	0	0	2	2	1	0	0	0	0	0	0	0	0	0	0	0	0
SBI_00203	0	1	0	0	0	0	0	0	0	0	0	0	0	0	0	0	1	0	0	0
SCO3595	30	22	15	14	6	10	17	20	25	23	23	25	23	26	37	6	26	8	29	16
SD53_15990	0	0	0	0	0	0	0	0	0	0	0	0	0	0	0	0	0	0	1	0
SDIA	0	0	0	0	0	1	0	0	0	0	0	0	0	0	0	1	0	0	0	0
SEHO0A_04458	22	34	51	42	26	56	61	36	55	41	45	43	36	61	73	44	40	35	60	40
SK32_02286	0	0	0	0	0	1	1	0	0	0	0	0	0	0	0	0	0	1	0	0
SMEB	5	1	6	2	63	40	63	25	1	0	5	5	0	0	1	0	5	0	0	0
SMEC	0	0	0	0	2	0	0	2	0	0	0	0	0	0	0	0	0	0	0	0
SMED	0	0	0	0	8	0	0	0	0	0	0	0	2	2	0	0	1	0	0	0
SMEE	21	10	7	3	337	92	216	91	12	12	11	7	7	16	10	12	3	0	1	8
SMEF	0	3	0	2	30	0	3	3	0	0	0	1	2	1	5	2	0	1	0	0
SMER	193	114	209	197	94	214	221	146	201	194	215	166	214	277	268	205	187	178	325	250
SMES	8	11	25	8	5	16	11	24	10	9	5	5	10	14	7	3	15	6	7	13
SPM24T3_16860	47	25	62	53	22	67	67	32	47	49	63	50	62	67	55	51	48	47	107	62
SRMB	71	60	127	100	42	97	136	99	59	91	75	81	93	115	134	85	82	53	114	96
SS33_18555	1	0	0	0	0	0	0	0	1	0	0	0	0	0	0	0	0	1	0	0
SSUD12_1342	0	0	0	0	0	0	0	0	0	0	0	1	0	0	0	0	0	0	0	0
STM14_1958	0	0	0	0	0	0	0	0	0	0	0	0	1	4	0	0	0	0	0	0
STR	0	0	0	1	0	0	0	0	0	0	0	0	0	0	0	0	0	0	0	0
SUL2	1	0	0	0	0	0	1	0	0	0	0	0	0	0	0	1	0	0	0	0
SUL3	1	0	0	1	12	0	1	1	0	0	0	0	0	1	1	2	0	0	0	0
SULA	18	16	30	26	9	32	8	10	15	18	12	24	13	19	12	20	18	22	28	14
SYFD	0	0	0	1	0	0	0	0	0	0	0	0	3	1	1	1	0	0	0	0
TAEA	426	308	527	484	583	362	608	481	366	443	501	428	329	339	286	237	447	419	667	459
TEH_23880	19	39	37	45	3	62	33	22	54	64	39	78	22	47	65	23	61	48	118	71
TEM-26	0	0	0	0	0	0	0	0	0	0	0	0	0	0	0	0	1	0	0	0
TET	23	15	32	43	43	41	54	43	38	57	38	39	27	33	46	34	46	35	78	59
TET(30)	0	0	0	0	1	0	0	1	0	0	0	0	0	0	0	0	0	0	0	0
TET32	275	462	513	452	273	402	399	374	1049	396	310	1491	1138	2638	2088	1457	2128	308	2340	1899
TET34	0	0	0	0	0	0	1	1	0	0	0	0	0	0	0	0	0	0	0	0
TET35	120	85	229	174	41	154	164	117	174	206	152	161	284	402	385	321	183	162	278	182
TET36	32	16	41	28	30	60	52	37	62	58	27	27	22	41	25	26	51	32	48	68
TET37	264	182	280	222	1423	805	1132	611	257	329	335	368	89	137	112	94	298	115	322	355
TET39	0	0	0	0	9	0	0	0	0	0	0	0	0	0	0	0	0	0	0	0
TET40	134	118	129	306	17	582	421	263	140	63	98	37	342	352	450	325	101	73	248	253
TET41	0	0	0	0	1	0	1	1	0	0	0	0	0	1	0	0	0	0	0	0
TET44	205	117	252	317	76	44	32	65	428	232	303	205	908	974	1795	1050	236	291	561	308
TETA(46)	12	13	36	28	66	64	112	83	16	35	26	31	23	39	51	30	13	18	34	22
TETA(48)	28	23	79	46	27	28	26	33	48	58	61	48	26	38	45	27	57	47	75	60
TETA(60)	86	62	124	90	121	119	186	145	93	92	116	106	68	84	120	49	125	99	199	150
TETA(P)	0	0	0	0	0	1	1	0	0	0	0	0	0	0	1	1	0	0	1	2
TETB	0	0	0	0	2	0	0	0	0	0	0	0	0	0	0	1	0	0	0	0
TETB(46)	253	153	302	299	123	249	277	211	258	236	298	260	229	311	314	230	304	243	518	360
TETB(60)	234	139	241	231	211	231	351	265	199	202	260	258	145	232	197	202	230	196	351	264
TETB(P)	10	7	22	22	11	20	30	12	11	9	12	20	23	33	16	28	14	6	19	16
TETC	0	0	0	0	0	0	0	0	0	0	0	0	0	0	0	1	0	0	0	0
TETD	0	0	0	0	0	0	0	0	0	0	0	0	0	0	3	0	0	0	0	0
TETM	60	43	57	65	25	52	52	43	88	44	67	124	118	150	185	147	149	61	185	129
TETO	432	242	557	477	100	520	363	222	371	280	401	259	1464	1878	1993	1533	456	415	585	496
TETPA	0	0	0	0	0	0	0	0	0	0	0	0	1	0	1	0	0	0	1	0
TETPB	12	13	17	13	1	10	30	23	21	19	16	18	10	8	6	6	16	6	15	13
TETQ	570	313	7	11	446	24	45	49	6	5	9	11	39	50	26	63	2	1	1	3
TETS	39	35	67	67	12	56	84	41	83	94	85	67	70	39	60	47	92	56	155	93
TETT	124	76	197	145	133	146	248	135	137	128	131	103	129	135	164	94	99	74	206	152
TETW	409	308	380	271	112	354	549	297	247	464	349	913	1517	1715	1838	2006	491	454	718	465
TETX	0	0	0	0	0	0	0	0	0	1	0	0	0	0	0	0	0	0	0	0
TLRB	5	1	3	4	0	0	2	0	14	14	2	1	0	1	5	1	13	0	5	10
TLRC	45	18	63	32	22	35	58	27	24	46	74	44	15	21	14	14	52	41	50	62
TMRB	24	20	12	18	0	60	40	30	34	15	27	15	24	35	26	24	26	35	65	40
TOLC	0	0	0	0	1	0	1	0	0	0	0	0	0	0	0	2	1	1	2	3
TQ39_15890	1	0	0	0	0	0	0	0	0	0	0	0	0	0	0	0	0	0	0	0
TRIA	0	0	0	0	0	0	0	0	0	0	0	0	0	0	0	0	2	0	0	0
TSNR	2	0	0	1	0	0	0	0	0	0	0	0	4	0	2	2	0	0	0	0
TTGB	0	0	1	0	4	0	0	0	0	2	3	3	0	0	0	1	1	0	1	0
TURPA_2231	83	36	103	69	146	133	152	91	70	88	104	59	126	116	126	88	65	55	123	82
UA45_07625	0	0	0	0	0	0	0	0	0	0	7	0	0	0	0	0	0	0	0	0
UB43_11210	0	0	0	0	0	5	1	0	0	0	0	0	0	0	0	0	0	0	0	0
UPPP	1462	1020	1891	1707	1280	1508	1924	1423	1551	1600	1924	1821	1852	2240	2494	1898	1894	1519	2664	2087
UPPP_1	0	1	0	1	7	0	6	6	2	0	5	1	1	1	0	0	1	0	4	2
UPPP_2	1	7	4	9	6	8	7	4	3	4	5	2	11	9	10	4	7	2	12	1
UPPP_5	0	0	0	0	1	1	1	0	0	0	0	0	0	0	0	0	0	0	0	0
UPPP1	2	1	8	7	1	11	5	1	2	7	7	3	28	8	25	9	9	4	11	4
UPPP2	0	0	0	0	0	0	0	0	0	1	1	0	0	0	0	0	0	0	0	0
UQ64_03725	0	0	0	0	0	0	0	0	0	0	0	1	0	1	0	0	0	0	0	2
VA0	40	17	39	18	7	20	15	14	21	22	27	15	28	29	23	16	27	23	45	29
VANB	35	31	12	23	7	12	28	12	15	22	36	20	37	40	35	26	28	10	52	20
VANC	28	17	32	36	17	32	44	18	31	17	31	17	42	51	48	39	19	25	36	26
VAND	115	33	48	63	8	125	75	22	25	44	97	28	129	259	18	212	31	24	43	46
VANE	1	0	5	0	15	5	20	18	1	5	5	5	0	2	4	3	4	4	3	0
VANF	24	10	17	14	4	13	20	8	17	12	13	5	15	28	32	13	16	9	18	10
VANG	654	466	843	854	143	771	802	428	897	622	891	820	674	785	843	666	1045	794	1415	1236
VANHA	10	3	16	6	5	0	3	6	5	8	9	7	5	0	11	7	10	7	19	10
VANHB	14	11	11	9	5	20	18	9	3	6	7	8	12	10	8	16	10	6	9	18
VANHD	99	18	48	43	7	102	64	6	15	20	89	18	146	260	56	196	21	25	28	47
VANHF	1	2	5	2	1	6	5	1	2	1	9	0	5	8	7	5	1	1	3	2
VANHM	5	5	15	7	3	15	16	2	10	4	5	6	18	10	23	13	10	7	19	16
VANHO	3	1	11	10	3	9	9	2	9	6	7	6	6	2	11	1	16	1	17	11
VANI	0	0	0	2	1	1	0	0	2	0	0	1	1	2	1	2	0	1	0	0
VANL	31	10	52	36	11	53	42	27	29	21	52	45	40	32	43	39	38	42	73	55
VANM	5	1	8	7	3	10	7	1	5	9	15	3	12	12	28	13	20	8	11	6
VANN	0	0	0	2	1	6	9	2	1	0	9	2	6	4	5	2	2	2	3	4
VANO	7	18	49	25	7	31	23	16	19	28	22	23	33	31	43	24	24	24	45	35
VANRA	808	651	1272	1191	271	1211	1231	666	1187	1116	1253	1041	1110	1248	1518	1161	1303	996	1976	1529
VANRB	104	74	137	126	78	131	170	84	142	104	171	75	94	148	157	120	113	87	209	139
VANRC	367	294	502	448	118	379	421	283	416	393	489	419	587	717	830	583	479	473	843	556
VANRD	450	343	552	558	81	332	487	227	568	511	546	584	364	583	612	455	696	626	986	665
VANRE	60	46	84	62	6	84	70	43	86	82	90	77	77	108	95	89	99	62	136	128
VANRF	139	126	173	164	45	146	175	104	166	148	139	122	245	372	276	231	180	117	251	207
VANRG	899	682	1124	1203	289	906	1107	617	1236	1265	1302	1202	997	1356	1576	1027	1463	1158	2126	1496
VANRI	760	468	1070	842	132	742	733	420	814	754	870	722	985	1143	1309	930	912	668	1316	1000
VANRL	42	37	70	47	7	62	54	20	59	55	52	55	39	55	62	40	54	75	112	68
VANRM	114	74	111	100	25	60	57	61	86	80	103	81	112	156	154	97	70	78	146	119
VANRN	149	115	176	127	23	113	126	88	152	126	168	116	179	228	357	215	129	211	271	160
VANRO	15	10	20	15	21	28	41	12	23	21	27	18	11	16	21	11	26	18	29	30
VANSA	439	262	629	495	104	535	638	343	519	376	502	490	525	519	676	540	617	493	989	657
VANSB	12	8	20	27	2	30	24	17	22	15	7	13	8	6	9	5	16	16	23	16
VANSC	132	59	90	101	11	42	70	45	125	108	144	101	68	84	92	49	146	85	234	140
VANSD	416	277	433	536	62	294	471	160	502	494	428	480	329	712	379	439	564	541	708	654
VANSE	12	8	20	6	2	18	4	8	7	3	7	6	9	5	10	16	9	10	11	12
VANSF	0	0	0	0	0	2	0	0	1	1	0	0	0	0	0	0	0	0	0	0
VANSG	214	141	226	225	42	142	259	93	240	237	244	252	85	178	152	110	307	256	434	381
VANSI	115	63	143	139	16	67	97	41	116	111	111	103	179	269	145	172	115	112	224	141
VANSL	41	14	38	18	7	17	18	22	14	21	23	15	54	46	73	50	16	10	25	25
VANSM	3	3	0	0	0	0	0	0	2	2	2	2	0	2	0	0	0	2	5	0
VANSN	84	74	132	87	39	84	120	95	149	120	120	122	103	124	194	109	135	135	224	160
VANTC	8	4	4	2	0	1	3	0	3	2	3	4	9	20	22	4	2	9	12	6
VANTE	10	1	5	2	0	10	5	5	7	1	10	1	6	9	4	10	7	5	18	9
VANTG	632	462	547	914	42	143	130	81	656	593	786	976	96	125	105	96	1018	1003	1477	1226
VANTML	11	6	12	3	4	16	17	10	4	3	7	2	10	2	17	7	10	7	19	3
VANTN	2	1	1	4	0	0	1	0	1	1	4	0	1	0	1	3	2	1	7	2
VANTRL	1	0	0	0	0	0	0	1	7	0	4	3	0	0	0	0	5	7	6	6
VANU	17	17	28	26	2	19	16	18	43	24	17	31	19	38	44	41	24	27	48	27
VANUG	5	5	11	9	2	13	8	4	6	40	26	15	12	8	16	10	7	10	13	8
VANV	141	92	143	171	4	75	125	65	108	103	98	139	67	161	170	113	135	124	166	130
VANWB	39	13	41	20	20	63	79	29	16	18	27	20	32	44	48	54	27	21	47	26
VANWG	6	1	81	59	2	14	23	5	99	81	30	95	30	14	59	18	230	27	89	312
VANWI	14	4	22	16	6	20	23	24	13	13	22	9	31	22	22	13	16	13	31	17
VANX	0	0	0	0	0	0	1	1	0	0	0	0	1	1	3	3	0	1	1	0
VANXA	22	7	2	2	8	0	1	0	1	0	0	2	0	0	1	0	0	4	0	2
VANXB	4	7	0	2	2	0	0	0	0	0	0	0	0	0	0	0	0	0	0	0
VANXD	56	4	7	13	0	86	30	1	4	6	48	4	72	158	9	114	4	7	2	9
VANXF	2	1	0	0	2	0	0	0	0	0	0	0	0	0	0	0	0	0	0	0
VANXO	0	4	1	2	0	1	1	0	0	0	0	0	1	0	0	0	0	0	0	0
VANXYC	24	10	20	12	1	18	30	9	26	11	30	21	5	17	8	11	20	13	29	13
VANXYE	23	20	44	42	0	4	2	5	28	20	29	54	9	20	4	14	58	42	68	74
VANXYG	149	109	210	227	21	102	210	85	185	179	264	172	164	220	156	184	217	141	347	215
VANXYL	17	5	13	11	2	10	15	3	21	6	7	9	27	25	11	33	13	19	17	13
VANXYN	16	22	36	45	5	23	35	11	54	50	74	49	23	53	24	29	67	51	117	59
VANYA	36	18	72	66	2	10	16	15	77	39	55	47	33	52	36	25	64	31	68	32
VANYB	124	101	164	162	14	236	191	99	184	190	125	163	86	131	190	119	172	113	310	145
VANYD	62	3	11	19	1	6	7	0	1	0	6	8	84	189	11	144	1	2	2	3
VANYF	8	15	21	25	1	43	47	21	20	30	18	20	10	12	9	11	38	12	42	38
VANYG1	211	162	394	219	122	277	287	197	184	163	265	269	294	199	493	303	311	239	515	478
VANYM	37	22	35	61	3	44	54	22	56	55	60	56	37	25	44	24	51	40	92	63
VANZ	0	0	0	0	0	0	0	0	0	0	0	0	0	0	0	0	0	2	0	0
VANZA	0	0	0	0	0	0	0	0	0	0	0	7	2	4	3	2	0	1	0	0
VANZF	0	0	0	0	0	1	0	0	1	0	1	0	2	0	1	1	0	0	0	0
VATA	33	15	56	17	5	6	8	4	12	24	32	28	10	10	15	5	26	20	30	33
VATB	136	93	328	201	123	304	259	173	253	214	265	245	120	143	193	117	187	80	270	248
VATC	10	5	10	8	0	16	12	6	15	6	1	1	4	2	6	5	11	5	8	8
VATD	5	6	13	18	4	33	29	15	11	17	13	8	17	2	14	2	17	7	21	14
VATE	65	53	147	48	48	45	62	53	65	90	101	78	38	47	62	50	74	31	86	76
VATF	78	58	76	62	41	63	106	42	100	72	117	88	40	102	103	65	104	85	172	131
VATH	86	46	70	47	14	65	58	38	82	82	115	115	28	49	53	45	88	31	87	90
VATI	73	41	62	58	15	55	57	18	51	49	48	62	54	57	60	38	69	36	101	71
VGAA	6	2	6	7	51	20	39	27	11	2	6	4	10	8	9	11	5	5	6	3
VGAALC	0	1	12	5	13	7	41	20	1	8	5	6	6	4	8	7	1	1	10	7
VGAB	9	8	18	20	3	22	25	14	15	14	16	13	26	35	52	25	15	20	22	14
VGAD	35	4	18	17	4	3	5	11	16	9	13	9	18	32	25	21	16	7	22	22
VGAE	42	23	51	35	23	10	25	24	33	30	45	59	22	28	40	21	50	52	79	60
WT83_28940	34	30	49	46	5	40	34	17	36	38	38	43	29	40	71	44	28	32	71	53
XK97_10945	5	2	1	1	3	8	6	2	15	13	18	11	2	1	3	1	16	6	13	9
XPU_4042	0	0	0	0	0	0	0	1	0	0	0	0	0	0	0	0	0	0	0	0
XTLE	0	0	0	0	0	1	1	2	0	0	1	3	0	1	0	0	2	0	2	3
Y886_30125	0	0	0	0	0	0	0	0	0	0	0	1	0	1	0	0	0	0	0	0
YBJZ	25	20	43	30	53	30	49	21	24	44	27	14	20	22	46	21	25	8	45	15
YBT020_12220	0	0	0	0	0	0	0	0	0	0	0	0	0	0	0	0	0	1	0	0
YFBF	0	0	0	0	0	0	0	0	0	0	0	0	0	1	1	0	0	0	1	1
YFBG	0	1	2	0	2	2	5	1	1	0	3	1	2	2	9	2	3	0	1	2
YH67_08905	0	0	0	0	0	0	0	0	0	1	0	0	0	0	0	0	0	0	0	0
YKKC	0	0	0	0	13	5	6	6	2	0	0	0	0	0	0	0	0	0	0	0
YKKD	2	4	9	1	150	72	102	53	5	6	6	4	1	1	1	0	0	0	0	4
YOJI	11	13	17	6	5	12	19	24	9	15	17	10	9	12	12	11	22	10	26	27
YUBB	1	0	0	0	0	0	0	0	0	1	0	0	0	0	0	0	0	0	0	0

## Sheet: Metagenomic ARG Classes
Table S3 – Count tables of ARGs and ARG classes for each sample. Tab 1 and 2 delineate ARG and ARG class counts from the metagenomic dataset. Tab 3 and 4 delineate ARG and ARG class counts from the metatranscriptomics dataset.
ARG Class	Control (12)	Control (12)	Control (12)	Control (12)	Amoxicillin	Amoxicillin	Amoxicillin	Amoxicillin	Control(24)	Control(24)	Control(24)	Control(24)	Ciprofloxacin	Ciprofloxacin	Ciprofloxacin	Ciprofloxacin	Doxycycline	Doxycycline	Doxycycline	Doxycycline
aminocoumarin	729	499	1001	820	942	1082	1534	842	867	951	983	876	736	960	1127	688	933	683	1452	1021
aminoglycoside	554	418	652	509	225	661	728	557	675	664	706	611	1051	1382	1389	1190	735	664	1119	864
bacitracin	3379	2263	4101	3770	1678	3471	3925	2554	3760	3602	4323	3872	4216	5447	6455	4363	4095	3916	6612	4591
beta_lactam	377	203	409	394	1592	832	1275	694	309	280	321	349	326	431	482	358	342	304	515	381
chloramphenicol	395	237	401	272	290	415	590	324	331	334	402	368	384	529	610	471	393	243	505	408
fosfomycin	71	35	92	69	29	69	85	40	77	92	91	61	50	47	77	54	58	57	117	73
fosmidomycin	244	148	199	114	683	334	465	249	89	174	190	207	2	4	4	6	93	18	50	106
glycopeptide	8154	5610	10173	9822	1902	7901	8948	4773	9569	8641	10161	9326	8555	11215	11484	9134	11297	9222	16691	12786
kasugamycin	0	2	3	3	50	4	14	11	1	4	4	8	2	2	6	7	1	16	7	8
MLS	12559	8171	16397	13638	14770	17801	22448	12994	14090	13781	16023	14469	13973	16834	20126	13816	15162	12277	23679	17124
multidrug	4257	2714	5376	4505	6801	6317	7314	4583	4717	4895	5485	5149	4146	5066	5513	3959	5546	3802	7189	6261
mupirocin	1160	686	1493	1100	825	931	943	815	1205	1220	1524	1222	1109	1400	1434	1126	1233	947	1782	1393
peptide	13	13	17	7	5	12	19	24	9	15	17	10	13	12	14	13	22	10	26	27
pleuromutilin	426	308	527	484	583	362	608	481	366	443	501	428	329	339	286	237	447	419	667	459
polymyxin	1264	853	1329	1181	1387	1250	1555	1014	1095	1124	1152	1326	542	620	831	522	1179	1091	1808	1272
quinolone	885	598	1170	891	970	1127	1317	854	881	1051	1178	1025	922	1087	1254	969	1062	705	1443	1171
rifampin	52	61	76	86	17	28	29	41	56	75	74	95	55	30	57	33	112	102	145	103
sulfo0mide	20	16	30	27	22	33	11	12	15	18	12	24	13	20	13	24	19	23	30	16
tetracycline	3362	2446	3618	3365	3323	4034	4643	3122	3786	3067	3141	4599	6701	9334	9971	7811	5164	2734	7035	5424
triclosan	0	0	0	0	0	0	0	0	0	0	0	0	0	0	0	0	2	0	0	0
trimethoprim	259	145	272	146	733	415	692	388	117	251	218	244	12	14	5	8	147	33	93	171
tunicamycin	24	20	12	18	0	60	40	30	34	15	27	15	24	35	26	24	26	35	65	40

## Sheet: Metatranscriptomics ARGs
Table S3 – Count tables of ARGs and ARG classes for each sample. Tab 1 and 2 delineate ARG and ARG class counts from the metagenomic dataset. Tab 3 and 4 delineate ARG and ARG class counts from the metatranscriptomics dataset.
ARG	Control (12)	Control (12)	Control (12)	Control (12)	Amoxicillin	Amoxicillin	Amoxicillin	Amoxicillin	Control(24)	Control(24)	Control(24)	Control(24)	Ciprofloxacin	Ciprofloxacin	Ciprofloxacin	Ciprofloxacin	Doxycycline	Doxycycline	Doxycycline
AAC(3)-IC	0	0	0	0	0	0	0	0	0	0	1	0	0	0	0	0	0	0	0
AAC(3)-IV	0	1	0	0	0	0	0	0	0	0	0	0	0	0	0	0	0	0	0
AAC(6')-34	0	0	0	2	0	0	0	0	0	0	0	0	0	0	0	0	0	0	0
AAC(6')-IAD	0	0	0	22	0	11	2	24	69	0	4	0	3	0	0	0	0	0	0
AAC(6')-IE-APH(2'')-IA	0	0	0	0	21	0	18	0	0	0	0	0	0	67	7	0	0	0	44
AAC(6')-IIH	0	0	0	2	0	0	0	0	0	0	0	0	0	0	0	0	0	0	0
AAC(6')-IP	0	0	0	0	0	6	0	0	0	0	0	0	0	0	0	0	0	0	0
AAD(6)	0	0	0	1	0	10	0	0	0	0	0	0	0	0	0	0	73	1	2
AADK	4	0	0	4	0	0	0	0	0	20	0	0	3	0	0	0	1	0	1
ABCA	0	0	5	1	0	0	16	0	0	0	0	0	6	0	0	0	0	0	55
ABEM	0	0	0	0	0	0	0	0	0	8	34	0	0	65	74	0	0	0	0
ABES	0	0	0	0	0	0	0	13	0	0	0	31	0	0	0	0	0	0	0
ABW44_02935	0	10	0	2	0	0	0	0	0	0	0	0	0	0	0	0	0	0	0
AC240_12925	0	0	0	0	0	0	0	0	0	12	0	0	0	0	0	0	0	0	0
ACRA	0	0	0	0	0	0	0	0	0	0	30	0	0	0	0	0	0	0	0
ACRB	0	15	0	18	45	0	0	20	18	56	43	1	10	136	1	0	76	0	27
ACRD	0	1	0	8	0	0	0	0	2	2	0	0	1	0	0	0	0	0	1
ACRE	0	0	0	0	0	0	0	0	1	0	0	0	0	1	0	0	0	0	0
ACRF	0	0	0	0	0	0	0	0	0	0	0	0	0	1	0	0	0	0	0
ACZ11_19375	5	0	0	0	0	0	0	0	0	0	0	0	0	0	0	0	0	0	0
ADEB	4	0	13	25	58	18	0	0	19	0	22	57	17	11	0	5	0	65	0
ADEF	0	0	0	0	0	0	0	0	0	0	2	0	0	0	0	0	0	0	25
ADEG	0	0	0	0	0	0	0	2	22	0	0	0	0	0	0	2	89	17	0
ADEH	0	7	0	0	0	0	0	0	0	0	0	0	0	0	0	0	0	0	0
ADEI	0	0	0	0	14	0	0	0	0	0	0	0	0	0	0	0	0	0	0
ADEJ	0	7	0	4	0	0	1	0	0	0	22	0	0	0	0	0	0	0	0
ADEK	0	0	0	0	0	0	0	1	9	0	42	0	0	0	0	4	0	0	1
ADEL	0	0	0	1	0	0	1	0	0	0	0	0	3	2	0	646	0	0	0
ADER	9	3	0	23	0	1	0	0	0	0	0	41	0	0	0	0	0	0	0
ADES	0	0	0	0	0	0	0	0	0	0	0	0	0	0	0	13	1	0	0
AFK71_11355	0	0	0	0	0	0	0	0	0	0	0	0	0	0	0	0	0	0	114
AI28_01875	6	9	0	22	0	27	1	1	31	3	1	1	0	0	0	0	126	0	0
ALO68_05557	0	0	0	1	0	0	0	0	0	0	0	0	1	0	0	0	0	0	0
AMPC	0	0	0	0	0	20	0	27	0	0	0	0	0	0	0	0	0	0	0
AMPC_2	0	0	0	0	0	0	0	0	0	0	0	0	0	0	0	0	0	1	0
AMRA	0	0	0	7	0	0	0	0	0	0	0	0	8	0	0	0	0	0	0
AMRB	3	1	26	53	2	0	14	35	4	12	0	143	1	98	376	9	0	0	123
AMS22_10315	33	374	20	486	24	125	95	193	99	142	406	154	23	237	282	401	304	11	93
ANT	0	0	0	0	0	0	0	0	0	0	0	0	0	0	0	0	0	0	2
ANT(6)-IA	0	0	0	0	0	6	0	31	0	0	0	0	1	0	0	0	0	0	0
ANT(6)-IB	5	0	0	11	0	6	0	1	0	0	0	0	11	0	0	0	0	0	0
APH(3'')-IB	0	0	0	0	0	0	0	0	0	0	1	0	0	0	0	0	0	0	0
APH(3')-IA	0	0	0	0	0	0	0	19	0	0	30	1	0	0	0	0	0	0	1
APH(3')-IIA	0	0	0	1	0	0	0	0	0	0	0	0	0	0	0	0	0	0	0
APH(6)-IC	0	0	0	0	0	0	0	0	0	0	47	0	0	102	0	0	0	1	0
APH(6)-ID	4	0	0	0	0	0	0	0	0	0	0	0	0	0	0	0	0	0	0
APU02_14045	5	7	0	27	16	24	1	15	0	0	0	0	0	0	0	0	0	0	0
ARC02_10620	0	0	0	0	0	0	0	0	0	0	0	0	0	0	0	1	0	0	0
ARLR	36	54	22	198	184	94	268	182	122	35	67	13	17	4	24	3	4	78	1
ARLS	30	0	8	191	0	7	3	69	1	15	0	1	26	0	0	456	1	1	2
AR0	1	30	7	69	33	13	24	0	0	8	0	3	14	0	0	0	0	60	52
ARNC	0	0	0	14	50	5	2	1	0	0	0	0	3	0	0	0	0	0	0
ARNC_3	0	0	0	1	0	0	0	0	0	0	0	0	0	0	0	0	0	0	0
ARPA	0	0	0	0	0	0	7	41	0	0	0	0	0	0	0	0	0	0	6
ARPB	0	0	0	0	0	0	0	0	0	0	0	0	0	0	0	0	0	0	0
ARPC	0	0	0	0	0	0	0	0	0	0	0	0	0	0	0	0	0	0	1
ARR-1	7	0	0	27	0	23	0	1	0	15	0	33	4	0	0	0	0	0	1
ARR-4	0	0	0	1	0	0	0	48	0	0	0	0	9	0	0	0	0	0	0
ARR-8	0	0	0	1	0	0	0	1	0	0	0	0	0	0	0	0	0	0	0
ASE93_02570	0	22	1	57	34	10	16	28	44	5	0	1	9	0	0	1	0	1	0
ASG66_11460	0	0	0	2	0	0	0	1	0	0	0	0	0	0	0	0	0	0	0
AZ66_01480	0	0	0	3	0	0	0	0	0	0	0	0	1	0	0	0	0	0	0
BACA	8	5	0	11	7	1	4	1	3	0	1	0	0	0	0	0	0	0	0
BACA1	0	0	0	1	9	0	0	0	0	0	0	0	0	0	0	0	0	0	0
BAER	13	19	3	49	0	10	16	1	49	45	2	0	22	87	0	8	1	4	0
BAES	0	0	0	9	0	1	0	0	0	0	0	0	0	0	0	0	0	0	1
BAHA	0	0	0	0	0	0	0	0	0	0	0	0	0	0	6	0	0	0	0
BASR	10	4	20	80	18	3	24	5	35	88	0	45	5	0	130	550	21	2	2
BCR	0	0	0	0	0	0	0	0	0	0	0	0	0	0	0	0	0	2	0
BCRA	64	99	214	832	387	158	156	359	324	277	438	77	56	286	442	536	92	64	210
BEPE	1	16	53	71	66	1	39	53	0	51	102	57	12	1	9	0	1	0	65
BL2B_TEM1	0	0	0	0	0	0	0	0	0	0	0	0	0	0	0	0	0	0	0
BL2E_CEPA	1	2	13	6	561	5	173	36	17	28	0	2	2	0	0	0	0	3	0
BL3_L	0	0	0	0	0	0	0	41	0	0	0	0	0	0	0	0	0	0	66
BLA	0	0	0	0	0	0	0	38	0	0	0	0	0	0	0	262	1	0	0
BLA-TEM	0	0	0	0	0	0	0	2	0	1	0	0	0	0	0	3	0	0	0
BLAA	0	0	0	0	0	0	0	0	0	0	0	0	0	60	0	0	0	0	0
BLAOXA-114R	0	0	0	0	0	1	0	0	0	0	0	0	0	0	0	0	0	0	0
BLAOXA-114U	0	0	0	0	0	0	0	0	0	0	0	0	0	0	0	1	0	0	0
BLAOXA-3	0	0	0	0	0	0	16	0	0	0	0	0	0	0	0	0	0	0	0
BLAR1	1	3	0	5	0	8	0	0	0	0	0	0	0	4	150	0	0	0	0
BLATEM	0	6	0	0	0	0	0	2	0	0	0	1	0	0	0	0	0	0	0
BLATEM-1	0	0	0	0	0	0	0	0	0	0	0	0	0	0	0	1	0	0	0
BLATEM-169	0	0	0	0	0	0	0	0	0	0	0	0	0	0	0	0	0	0	0
BLATEM-212	0	0	0	0	0	0	0	0	1	0	0	0	0	0	0	0	0	0	0
BN1184_CB_00500	4	0	0	6	0	4	19	0	0	36	0	5	5	0	0	0	0	41	0
BN537_02049	19	47	69	96	0	98	15	29	89	52	30	35	66	10	158	0	7	0	76
BN682_00261	0	0	0	1	0	0	0	0	0	0	0	0	0	0	0	0	0	0	0
BN812_02170	0	0	0	0	0	0	0	0	1	0	0	0	0	0	0	0	0	0	0
BRPE67_ACDS28220	0	0	0	11	0	0	0	1	1	0	0	1	5	0	1	0	0	0	0
BTCBT_007483	0	5	0	0	0	0	0	0	21	0	0	0	11	0	56	268	186	0	4
CARA	22	32	11	35	43	23	1	17	40	20	31	0	35	65	1	337	4	1	70
CAT	3	9	10	39	13	1	11	24	45	13	67	8	11	0	1	8	0	0	0
CAT21	0	0	0	1	0	0	0	0	0	0	0	0	0	0	0	0	0	0	0
CAT22	0	0	0	1	0	0	0	0	0	0	0	0	0	0	0	0	0	0	0
CAT25	0	0	0	1	0	0	0	0	0	0	0	0	0	0	0	0	0	0	0
CAT29	0	0	0	6	0	0	0	0	0	0	0	0	0	0	0	0	0	0	0
CATB10	0	0	1	44	0	0	0	23	1	0	33	0	2	0	0	0	0	0	0
CATB2	0	0	0	8	0	3	1	0	0	0	4	19	0	0	0	0	0	0	0
CATB3	7	0	5	8	0	0	1	0	0	0	0	39	0	0	0	0	0	0	0
CATB6	0	0	0	4	0	0	0	0	0	0	0	0	0	0	0	0	0	0	0
CATB7	0	0	0	3	0	0	0	0	0	0	0	1	0	0	0	0	0	0	0
CATB8	0	0	0	8	0	9	0	0	0	0	36	0	0	0	0	0	0	0	0
CATB9	0	7	0	0	0	0	0	0	0	0	0	0	0	0	0	0	0	0	0
CATD	0	5	0	0	1	0	0	0	0	0	0	0	0	0	0	0	0	0	0
CATI	0	13	0	0	0	0	0	0	0	0	0	0	0	0	0	0	1	0	0
CCC_03326	0	0	0	2	0	1	0	0	0	0	0	0	0	0	0	0	0	0	0
CDEA	0	0	0	5	0	0	0	0	1	1	0	0	0	0	0	0	0	0	0
CEOA	0	0	0	0	1	2	2	5	0	0	33	0	0	65	0	136	0	0	0
CEOB	1	0	13	3	0	0	1	27	0	0	0	3	10	65	2	488	72	109	61
CEPA	11	11	15	4	1339	73	467	385	63	36	39	109	7	0	0	1	0	57	51
CFR	1	6	0	16	0	3	1	0	23	33	1	0	0	0	4	0	4	0	0
CHRB	0	0	0	16	0	0	18	24	0	0	0	0	0	0	0	0	0	0	0
CLBB	0	0	0	1	0	0	0	0	0	0	0	0	0	0	0	0	0	0	0
CLOSA_2701	3	4	0	0	0	7	0	0	0	0	0	0	0	0	0	0	0	0	0
CMEB	0	6	0	57	34	2	0	0	0	0	0	0	7	0	0	1	0	0	0
CML	0	0	0	0	0	0	0	0	0	0	0	0	0	1	0	0	0	0	0
CMLA1	0	0	0	0	0	0	0	0	12	0	0	0	0	0	0	0	0	53	0
CMLA4	0	0	0	0	0	0	0	0	0	0	0	0	0	0	0	0	0	47	0
CMLA5	0	0	0	0	0	0	0	0	1	0	0	0	0	0	0	0	0	0	0
CMLV	0	6	0	0	0	0	0	0	0	0	0	0	0	0	0	0	0	0	0
CMX	0	0	9	0	0	0	1	0	0	0	0	0	0	12	0	3	0	0	5
CPXA	0	5	0	20	0	0	0	53	0	1	0	0	0	0	0	0	0	0	0
CPXR	0	2	23	39	1	13	18	1	16	21	1	35	0	77	0	0	98	1	0
CRP	0	0	0	0	0	0	0	0	0	0	18	0	0	0	0	0	0	0	0
CTX-M-45	0	0	0	0	0	0	0	0	0	0	0	0	0	3	0	0	0	0	0
DESR	0	0	2	14	0	0	22	1	47	0	68	0	0	0	0	0	0	0	0
DFRA12	0	0	0	1	0	0	0	0	0	0	0	0	0	0	0	0	0	0	0
DFRA20	0	0	0	0	0	0	0	0	0	0	0	0	1	0	0	0	0	0	0
DFRA22	0	0	0	0	0	0	0	0	0	0	0	0	0	21	0	0	0	0	0
DFRA24	0	0	0	6	0	0	0	0	0	0	0	0	0	0	0	0	0	0	0
DFRA26	0	8	0	0	0	0	0	0	0	0	5	0	0	0	0	0	0	0	0
DFRA3	0	12	0	21	0	0	0	0	0	0	30	53	2	175	0	0	0	0	91
DFRC	0	0	1	0	45	0	0	0	21	0	11	0	0	0	0	1	2	0	0
DFRE	10	25	15	61	233	41	163	159	93	134	151	44	28	1	361	0	103	0	89
DFRG	0	0	0	0	0	0	0	0	0	0	0	0	4	0	0	0	0	0	0
EFRA	44	53	96	254	57	128	72	164	133	313	736	210	62	79	0	523	105	2	224
EFRB	53	176	138	398	223	318	185	334	428	412	572	149	134	91	151	891	109	71	94
EMEA	0	0	0	0	0	0	0	0	0	0	0	0	0	0	0	0	97	0	0
EMRA	0	4	0	0	0	0	0	0	0	0	40	0	0	0	0	0	0	0	0
EMRB	3	4	0	0	0	0	0	0	10	0	76	0	0	0	114	0	0	0	0
EMRD	0	0	0	0	0	0	0	0	2	0	0	0	0	0	0	0	0	0	0
EMRE	0	0	0	0	0	0	0	0	0	0	0	0	0	0	0	0	45	0	0
EMRY	0	1	0	0	0	0	0	0	0	0	0	0	0	0	1	524	0	0	0
ERM(44)	0	0	18	0	0	0	0	0	0	0	0	0	0	0	0	0	0	0	0
ERM(47)	0	0	0	1	0	0	0	0	0	0	1	0	0	0	0	0	0	0	0
ERMC	0	0	0	0	26	0	0	0	0	0	50	0	0	0	0	0	0	0	0
ERMF	0	0	0	0	0	0	0	0	0	0	0	0	0	102	0	0	0	0	0
ERMG	0	0	4	2	33	0	0	18	0	0	0	0	0	0	0	0	0	0	0
ERMQ	0	0	0	3	0	9	0	0	0	0	0	0	7	0	0	0	0	0	0
ERMR	0	0	0	1	0	0	0	0	0	0	0	0	0	0	8	0	0	0	0
ERMT	0	0	0	0	0	0	0	0	0	0	1	0	0	0	0	0	0	0	0
ERMX	0	3	0	0	0	0	0	0	0	0	0	0	0	0	0	0	0	0	69
ERS133249_01683	0	0	0	0	0	0	0	0	0	0	0	0	0	0	0	0	0	0	0
EVGS	0	0	0	0	0	0	0	0	0	0	0	0	0	0	0	6	0	0	0
F946_02659	0	4	0	0	0	0	0	0	0	0	0	0	0	0	0	0	0	0	0
FARA	0	0	0	0	0	0	0	0	0	0	3	0	0	0	0	0	0	65	0
FMAG_00636	0	0	0	0	0	0	0	0	0	0	0	0	0	0	1	0	0	0	0
FSR	1	13	0	27	0	0	0	0	18	0	0	0	1	0	0	3	0	0	0
GEAM_1419	2	0	19	6	29	0	0	0	0	26	0	0	0	2	0	0	0	0	0
GHAL_1908	0	1	0	2	0	0	0	0	0	0	0	0	0	0	0	0	0	0	0
GM18_2318	0	0	0	6	0	5	0	0	0	0	0	0	1	0	0	0	0	0	0
GM31_23085	0	5	0	4	0	0	4	0	0	0	0	1	9	67	1	0	0	0	0
GOLS	0	0	0	0	0	0	0	1	28	0	0	7	5	0	0	0	0	0	0
GTGU_04410	0	0	11	9	0	0	1	0	10	0	0	0	4	0	1	0	0	1	0
H740_10307	1	9	0	4	300	4	59	82	400	102	393	3	0	0	0	0	0	0	0
HDEF_0539	0	2	9	11	15	1	31	2	5	3	73	1	1	0	0	0	8	0	3
HMPREF1181_02941	2	9	0	0	65	14	2	57	0	0	0	0	0	0	0	0	0	0	0
HMPREF1620_00207	0	0	0	0	0	0	0	0	0	0	0	0	0	0	0	0	0	0	0
HMPREF9120_00664	3	0	0	14	0	0	0	1	0	0	0	0	0	0	0	0	0	0	0
HMPREF9209_0012	0	0	0	0	0	0	0	0	0	0	0	0	0	0	4	7	0	0	0
HMPREF9309_01063	5	0	0	12	4	9	0	20	80	2	0	5	1	2	3	2	1	0	4
HMPREF9445_00715	0	0	0	0	35	0	0	0	0	0	0	0	0	0	0	0	0	0	0
HMRM	0	0	0	3	0	0	0	0	0	0	0	0	0	0	0	0	0	0	0
ILES	322	336	391	434	661	677	538	981	1392	726	598	667	319	291	8	1500	50	220	280
ILES1	20	17	23	76	54	72	55	174	163	112	83	42	26	287	61	1003	51	76	91
ILES2	11	12	10	68	17	20	22	4	6	4	8	4	11	1	4	7	4	0	2
IRI	0	0	0	0	0	3	0	0	0	0	0	49	0	0	5	0	0	0	0
JCM10914_123	0	0	0	0	0	0	0	0	0	0	0	0	1	0	0	0	0	0	0
JCM19231_3832	0	0	0	0	0	0	0	0	34	0	0	0	0	0	123	406	0	0	0
K678_12262	0	0	0	1	0	0	0	0	0	0	0	0	0	0	0	7	0	0	0
KDPE	18	38	28	111	0	111	17	188	80	53	109	148	9	192	250	140	281	132	50
KF707C_27510	0	0	0	0	0	0	0	1	0	0	0	0	0	0	0	0	0	0	0
KSGA	0	0	0	0	24	0	0	0	0	0	0	0	0	0	0	1	0	0	1
LANI_0856	0	0	0	0	0	0	0	0	0	0	0	0	0	0	0	1	0	0	0
LEUO	0	0	0	0	0	0	0	0	0	0	0	0	0	0	0	0	0	0	0
LLMA	206	272	234	833	244	587	386	311	626	505	718	603	155	339	836	743	700	426	827
LMRC	7	18	18	48	11	10	0	21	1	25	36	33	8	62	6	0	271	345	5
LMRD	8	77	45	114	102	28	13	41	59	115	132	43	30	17	148	0	0	38	0
LNUA	0	0	0	0	3	0	18	0	39	0	1	0	0	0	0	0	98	0	0
LNUE	0	0	0	0	0	0	0	0	0	0	1	0	0	0	0	0	0	0	0
LNUG	0	0	0	0	0	0	0	0	16	0	0	0	0	0	0	0	0	0	0
LRFA	0	0	0	0	0	0	0	0	0	0	0	0	0	5	0	0	0	0	0
LS69_04805	38	0	0	4	0	7	0	0	32	0	0	0	3	0	0	0	0	0	0
LS81_08155	0	0	0	1	0	0	0	0	1	0	0	0	1	0	0	0	0	0	0
LSAA	0	8	0	35	0	0	0	1	0	0	0	1	7	0	0	1	67	1	77
LSAB	1	29	4	200	129	39	32	29	77	32	30	59	11	66	0	0	80	39	113
LSAC	9	26	27	67	0	5	0	25	21	52	1	0	16	66	0	0	0	0	0
LSAE	7	38	34	210	0	141	50	38	72	4	30	51	123	76	0	0	13	10	139
M621_20535	0	19	0	22	60	5	12	1	3	30	1	0	1	2	0	0	0	0	1
MACA	0	0	0	0	21	0	0	0	0	0	0	0	0	0	4	0	0	0	0
MACB	1404	2210	2344	8395	2508	4318	2868	4490	5047	4437	3953	4021	1424	4039	2976	5413	2594	2021	2598
MACB_1	0	2	5	41	55	3	19	21	40	41	0	2	7	0	318	0	37	68	2
MACB_2	2	0	1	15	0	0	2	3	18	2	0	0	1	1	0	0	0	0	1
MACB_3	30	51	46	62	17	24	41	4	10	2	6	64	7	4	4	0	6	71	1
MACB_5	0	0	0	3	0	0	0	0	1	0	0	0	0	0	0	0	0	0	0
MACB_6	0	0	0	1	0	0	0	0	0	0	0	0	0	1	0	0	0	0	0
MACB1	2	0	0	1	0	0	0	0	0	0	0	0	0	0	0	0	0	0	0
MACB2	0	0	0	6	0	0	0	0	0	1	0	0	0	0	0	0	0	0	0
MCR-1	0	0	0	0	0	0	0	0	0	0	30	3	0	0	0	0	0	0	0
MDFA	0	0	0	0	0	0	0	0	0	0	52	0	0	0	0	0	0	0	0
MDR	0	0	0	0	0	0	0	0	0	0	0	0	0	0	0	2	2	0	0
MDSA	0	9	0	0	4	0	0	0	0	0	0	0	0	0	0	0	0	0	0
MDSB	5	0	16	8	41	0	16	23	1	29	3	0	0	94	27	0	11	4	144
MDSC	0	0	0	0	0	0	0	20	6	0	0	0	0	0	0	1	0	0	0
MDTA	4	0	0	0	0	0	0	0	0	0	0	0	0	0	0	0	0	0	0
MDTB	0	1	14	0	14	0	0	0	18	0	50	5	7	66	0	18	0	43	173
MDTC	4	0	22	6	8	7	0	118	0	1	1	1	0	101	137	573	5	0	5
MDTD	1	0	7	1	0	11	0	0	0	4	0	0	0	77	0	5	0	3	0
MDTF	2	10	0	19	0	1	0	0	5	0	0	50	0	0	0	0	0	0	0
MDTG	0	0	0	0	0	0	0	0	0	0	0	0	0	0	0	0	0	0	0
MDTK	2	0	0	0	0	0	0	0	0	19	0	0	0	0	0	0	0	0	0
MECA	1	0	0	0	0	0	0	0	0	0	0	0	0	0	0	0	0	0	0
MECB	0	0	0	0	0	0	1	0	0	0	0	0	0	0	0	0	0	0	0
MECI	0	0	0	0	0	0	0	0	0	0	0	0	0	0	0	634	0	0	0
MEFA	11	15	35	9	778	38	402	351	76	15	35	54	15	0	0	0	0	0	0
MEFB	0	0	0	6	0	0	0	0	0	0	61	0	0	0	0	0	0	0	0
MEL	0	0	0	12	77	0	38	75	0	11	0	2	9	53	0	0	0	0	153
MEPA	0	0	0	2	0	0	0	0	0	0	0	0	0	0	0	0	0	0	83
MEPB	0	0	0	5	0	0	0	0	0	0	0	1	2	1	0	0	0	0	0
MEXA	0	0	0	0	0	0	0	0	0	1	0	0	0	0	0	0	0	72	0
MEXB	0	5	6	4	24	0	0	1	0	37	0	1	2	0	134	0	1	1	0
MEXC	0	2	0	0	0	0	0	0	0	15	0	0	0	0	0	0	0	0	0
MEXD	0	1	0	21	2	0	0	1	0	26	1	0	9	179	4	446	125	0	101
MEXE	0	0	0	0	0	0	0	0	0	17	0	0	0	0	0	0	0	0	1
MEXF	3	7	35	95	53	0	27	0	67	24	113	5	12	0	6	17	4	48	0
MEXG	0	0	0	0	0	0	0	0	0	0	0	0	0	0	0	477	0	1	0
MEXI	4	0	1	5	0	1	11	0	0	0	44	0	6	0	0	0	0	0	0
MEXJ	0	0	0	0	0	0	0	0	0	0	0	0	0	119	214	0	0	0	0
MEXK	16	9	0	0	0	0	12	2	1	26	9	0	0	173	10	0	1	2	165
MEXL	0	1	0	0	0	0	0	0	0	0	0	0	0	0	0	0	0	55	0
MEXN	0	0	29	0	19	0	0	23	0	0	0	0	1	2	0	0	0	1	9
MEXQ	5	1	20	3	0	0	0	26	1	0	35	3	2	0	1	7	0	2	0
MEXV	0	0	13	0	0	0	0	0	0	0	0	0	0	0	0	0	0	0	0
MEXW	3	0	0	0	1	0	6	1	0	0	0	0	0	1	0	0	0	0	0
MEXY	0	0	0	0	0	0	0	0	0	0	0	0	0	0	3	0	0	0	0
MFD	44	83	110	763	153	276	279	340	266	275	301	407	119	408	626	414	181	115	146
MGRA	0	0	0	0	0	0	0	1	0	0	0	0	0	0	0	0	0	0	0
MHK_007990	0	0	0	0	0	0	0	0	0	0	0	0	0	0	0	0	0	0	0
MPRF	11	23	16	48	12	7	26	0	0	27	1	39	7	0	0	0	1	1	0
MRCA	0	0	0	0	0	0	0	0	28	0	0	0	0	0	0	0	0	0	0
MRDA	0	0	0	10	0	1	0	0	0	0	0	1	12	0	0	0	0	0	0
MSBA	8	55	40	345	23	85	66	93	66	112	67	41	76	154	32	0	112	26	45
MSRA	4	1	0	20	2	27	18	35	17	2	0	47	5	0	0	5	0	36	85
MSRB	5	0	0	8	0	0	0	25	0	20	39	0	3	53	0	1	0	38	0
MSRC	0	0	0	4	2	0	1	0	0	0	0	0	0	0	0	0	0	0	0
MSRE	0	0	0	1	0	0	0	0	0	0	0	0	0	0	0	0	0	0	0
MTRA	22	34	95	92	2	79	40	140	37	64	24	9	12	36	116	705	114	71	78
MTRD	0	0	0	3	1	0	0	1	0	0	0	34	5	0	163	0	0	0	0
MTRE	0	0	0	0	0	0	0	0	0	0	0	0	0	0	0	0	0	1	0
MURA	15	14	49	118	51	33	47	0	28	43	83	123	4	65	3	411	4	0	1
MUXA	0	2	0	0	0	0	0	0	28	0	1	1	0	0	0	0	0	0	0
MUXB	0	5	0	0	0	13	7	23	0	12	1	57	8	146	1	388	69	109	84
MUXC	3	27	0	1	3	0	0	1	0	0	0	1	8	87	0	685	2	0	74
MYCSM_02498	0	0	0	0	0	0	0	0	0	0	0	0	0	0	0	0	0	1	0
MYRA	3	0	0	5	0	0	0	1	0	1	0	0	1	0	0	0	95	0	0
NFXB	0	0	0	0	0	0	0	0	0	0	0	0	0	0	0	0	0	55	0
NMCR	0	0	0	0	0	0	0	0	0	0	54	46	0	0	0	0	0	0	0
NORA	0	2	0	0	0	0	0	0	0	0	0	0	0	1	0	9	0	0	0
NORB	0	0	0	0	0	0	0	28	0	0	0	0	0	0	0	0	0	0	0
NORM	0	0	0	3	0	0	0	0	0	0	0	0	0	0	0	0	0	0	0
NOVA	68	101	284	731	301	169	294	548	232	289	357	143	189	202	9	648	63	357	297
NRG857_30085	0	0	0	0	0	0	0	0	0	0	0	0	0	0	0	0	0	0	0
OLEB	23	9	48	193	1	44	0	14	66	19	19	0	15	66	0	833	112	0	4
OLEC	10	0	0	24	25	1	12	1	131	56	65	101	30	63	6	1	2	0	0
OLER	17	4	0	13	0	6	0	0	0	1	0	0	10	0	0	0	0	2	4
OPCM	0	0	0	1	0	0	0	0	0	0	0	0	0	61	0	2	0	0	0
OPMB	0	0	0	0	0	0	0	0	0	0	0	1	0	0	0	0	0	0	0
OPMH	0	0	0	0	0	0	0	30	0	0	0	0	1	0	0	0	0	28	0
OPRA	6	0	0	1	0	0	0	66	18	0	0	2	0	0	0	0	0	0	112
OPRJ	0	13	0	0	19	0	0	0	0	9	0	0	0	0	0	0	0	34	0
OPRN	0	3	0	1	0	0	0	0	9	0	0	0	5	0	1	0	0	0	58
OQXA	0	0	0	0	0	1	1	0	0	18	0	0	1	1	0	953	116	0	0
OQXB	0	6	0	5	1	0	19	17	0	1	78	0	0	0	1	0	0	0	0
OTRA	379	277	219	119	81	816	311	331	413	698	1151	1558	231	672	869	0	2251	841	728
OTRB	0	0	0	0	30	0	0	0	0	0	0	0	0	0	0	0	0	0	0
OTRC	0	0	0	7	31	0	0	0	0	0	0	0	0	0	0	0	0	0	0
OXA-12	0	0	0	0	0	0	1	0	0	0	0	0	0	0	0	0	0	0	0
OXA-211	0	0	0	0	0	0	0	0	0	0	0	56	0	0	0	0	0	0	0
OXA-212	0	0	0	0	0	0	0	0	0	1	0	0	0	0	0	0	0	0	0
OXA-334	0	0	0	0	0	0	0	0	0	0	0	1	0	0	0	0	0	0	0
OXA-34	0	0	0	2	0	0	0	0	0	0	0	0	0	0	0	0	0	0	0
P308_21355	0	0	8	0	10	0	0	0	0	0	0	0	0	0	0	0	0	0	0
P308_30500	0	0	0	1	0	0	0	0	0	0	0	0	0	0	0	0	0	0	0
PATA	11	0	0	17	20	31	0	33	27	16	2	0	13	78	0	0	0	1	0
PATB	0	0	0	11	25	14	28	0	0	0	0	0	0	1	0	0	0	0	1
PBGP	0	0	0	0	0	0	0	1	0	0	0	1	0	0	0	0	0	0	0
PBP1A	8	0	67	2	0	17	0	0	43	2	41	24	1	0	0	0	5	0	1
PBP1B	0	0	0	3	0	0	0	1	0	0	0	0	0	0	1	0	0	0	0
PBP2B	0	0	17	0	0	0	0	0	0	15	1	0	0	0	4	1	0	0	0
PM0996	3	0	1	25	2	13	17	21	2	0	2	0	2	0	0	0	0	0	0
PMPM	0	0	0	0	0	0	0	0	0	0	0	0	0	0	0	0	0	0	0
PMRA	0	0	0	0	0	0	0	0	0	0	0	0	0	68	0	0	0	0	0
PMRC	0	0	0	0	0	0	0	0	0	0	0	0	0	0	0	493	0	0	81
PMRE	540	332	204	278	47	256	74	84	855	256	290	293	281	203	564	4	164	120	136
PRIO_2416	0	0	0	9	0	0	0	0	0	0	0	0	8	0	0	0	0	0	0
PSEF	1	0	0	3	0	0	15	0	35	0	32	0	4	0	0	0	0	0	0
PVRR	0	0	0	0	0	0	0	0	0	0	0	0	0	0	0	533	0	0	0
QAC	0	5	0	0	0	0	0	0	0	2	0	0	0	1	0	0	0	0	53
QACB	0	0	0	0	0	0	0	0	0	0	7	0	0	0	0	0	0	0	0
QACH	0	0	0	0	0	0	0	1	0	0	0	0	0	0	0	0	0	0	0
QNRD1	0	0	0	0	0	0	0	0	0	0	0	36	0	0	0	0	1	0	0
QNRD2	0	0	0	0	0	0	0	0	0	0	0	17	0	0	0	0	0	0	0
QW71_31235	2	0	1	0	0	0	1	0	0	2	0	0	4	0	0	0	0	0	0
R70331_17715	0	0	9	4	0	14	0	0	36	14	0	0	0	0	0	0	0	0	0
RAHAQ2_0060	1	18	4	204	0	14	12	7	35	17	4	0	5	0	0	0	5	0	0
RBPA	0	8	0	0	0	0	8	0	0	0	0	0	0	0	0	0	2	0	0
RLMA(II)	0	0	7	5	0	0	0	0	0	0	0	0	0	4	0	0	0	0	0
ROBA	0	0	0	0	0	0	0	0	0	0	8	0	0	0	0	0	0	0	0
ROD_35091	0	2	0	6	0	2	0	0	1	1	0	1	0	1	0	0	0	0	35
ROSA	5	0	46	57	2	0	0	0	58	15	0	50	11	0	0	421	60	0	0
ROSB	6	0	20	4	37	0	0	0	0	0	1	127	2	0	55	0	0	0	98
RPHB	0	0	0	0	41	0	0	35	24	0	0	0	0	2	0	0	0	0	0
RPSI07_MP0046	0	0	0	0	0	0	0	0	0	0	0	0	0	0	0	1	0	0	0
SALA	0	0	1	1	0	0	0	24	1	1	0	0	0	0	5	0	0	0	0
SAT-3	0	0	0	3	0	0	0	0	0	0	0	0	0	0	0	0	0	0	0
SAT-4	0	0	0	1	0	0	0	0	1	0	0	0	0	0	0	0	1	0	1
SAV1866	126	170	206	864	349	206	275	269	290	293	270	716	150	281	620	201	75	761	460
SCO3595	0	0	0	12	0	29	32	1	6	1	1	57	7	2	0	0	0	0	63
SEHO0A_04458	0	3	1	31	7	0	15	1	13	1	0	1	15	0	0	0	0	0	0
SHV-186	0	0	0	0	0	0	0	0	0	0	0	0	0	0	0	0	0	0	0
SMEA	0	7	0	0	0	0	0	0	0	0	0	0	4	24	0	0	0	0	0
SMEB	0	1	10	0	0	0	12	0	24	2	32	0	0	0	3	0	1	0	0
SMEC	9	0	0	0	0	0	0	0	0	1	0	0	0	130	0	0	0	0	3
SMED	0	0	0	0	0	0	0	9	0	0	0	0	0	0	0	0	0	0	1
SMEE	0	0	0	0	1	0	0	1	0	10	1	52	0	95	139	0	0	59	88
SMEF	0	14	0	0	39	0	11	0	0	0	0	0	0	0	0	0	1	0	0
SMER	26	45	36	118	72	106	3	33	135	27	53	93	33	136	4	0	2	96	1
SMES	1	0	0	3	0	0	0	0	3	0	0	0	0	0	0	0	0	0	0
SPM24T3_16860	5	1	1	55	1	13	0	62	2	0	49	1	19	59	1	0	0	0	3
SRMB	0	10	10	79	23	34	6	4	42	91	33	53	5	2	0	87	6	0	0
SS37_25035	0	0	0	0	0	0	0	0	0	0	0	0	0	0	0	0	0	0	0
STR	0	0	0	0	0	0	0	52	0	0	0	0	0	0	0	0	0	0	0
STRA	0	0	0	0	0	0	0	0	0	0	1	0	0	0	0	0	0	0	0
STRNTR1_0556	0	0	0	0	0	0	0	0	0	0	1	0	0	0	0	0	0	77	0
STRNTR1_2718	0	0	0	0	0	0	0	0	0	0	0	0	0	0	0	0	2	0	0
SUL2	0	0	0	0	0	0	0	56	0	0	0	0	0	0	0	0	0	0	0
SULA	4	6	4	17	0	5	0	0	39	27	67	255	12	0	159	0	63	0	0
SYFD	0	0	0	0	0	0	0	0	0	1	0	0	0	0	0	0	0	0	0
TAEA	35	48	31	142	67	104	74	65	224	95	135	155	91	92	34	689	114	0	156
TCMA	0	0	0	0	0	0	0	0	0	0	0	0	0	0	0	0	0	0	88
TCR3	0	0	0	0	0	0	0	0	0	0	0	0	0	0	0	0	0	0	2
TEH_23880	0	0	4	21	0	10	16	0	0	0	0	0	59	0	0	0	0	0	0
TEM	0	0	0	0	0	0	0	44	0	8	0	1	0	0	8	1	25	0	0
TEM-1	0	0	0	0	0	0	0	0	1	0	0	0	0	0	0	1	1	0	0
TEM-102	0	0	0	0	0	0	0	0	0	0	0	0	0	1	0	3	0	0	0
TEM-104	0	0	0	0	0	0	0	0	25	0	0	1	0	0	0	0	0	0	0
TEM-108	0	0	0	0	0	0	0	0	0	0	0	0	0	0	0	0	0	0	0
TEM-110	0	0	0	0	0	0	0	0	0	0	0	0	0	0	0	0	0	0	0
TEM-116	0	0	0	0	11	0	0	0	0	0	0	12	1	0	1	0	0	0	0
TEM-125	0	0	0	0	0	0	0	0	0	0	0	0	0	0	0	2	0	0	0
TEM-131	0	0	0	0	0	0	0	0	0	0	0	0	0	0	0	0	0	0	0
TEM-136	0	0	0	0	0	0	0	0	0	0	0	0	0	0	0	0	0	0	0
TEM-137	0	0	0	0	0	0	22	0	0	0	0	0	3	0	0	291	0	0	0
TEM-141	0	0	0	0	0	0	0	0	0	0	0	0	0	0	0	2	0	0	0
TEM-146	0	0	0	0	0	0	0	0	0	0	0	0	0	0	0	0	0	0	0
TEM-147	0	0	0	0	0	0	0	0	0	0	0	0	0	0	0	1	0	0	0
TEM-148	0	0	0	0	0	0	0	0	0	0	0	0	0	0	0	0	0	0	0
TEM-149	0	0	0	0	0	0	0	0	0	0	0	0	0	0	0	0	0	0	0
TEM-150	0	0	0	0	0	0	0	0	0	0	0	0	0	0	0	8	0	0	0
TEM-153	0	0	0	0	0	0	0	0	0	0	0	0	0	0	0	0	0	0	0
TEM-158	0	0	0	0	0	0	0	0	0	0	0	0	0	0	0	0	0	0	0
TEM-163	0	0	0	0	0	0	0	0	0	0	0	0	0	0	0	1	0	45	0
TEM-164	0	0	0	0	0	0	0	0	0	0	0	0	0	0	0	0	1	0	0
TEM-182	0	0	0	0	0	0	0	0	0	0	0	0	0	0	0	0	1	0	0
TEM-183	0	0	0	0	0	0	0	0	0	0	0	0	0	0	0	1	0	0	0
TEM-186	0	0	0	0	0	0	0	0	0	0	0	0	0	0	1	0	0	0	0
TEM-187	0	0	0	0	0	0	0	0	0	0	0	0	0	0	1	0	0	0	0
TEM-191	0	0	0	0	0	0	0	0	0	0	0	0	0	0	0	1	0	0	0
TEM-192	0	0	0	0	0	0	0	0	0	0	0	0	0	0	0	0	0	3	0
TEM-193	0	0	0	0	0	0	0	0	0	0	0	0	0	0	0	0	0	0	0
TEM-194	0	0	0	0	0	0	0	0	0	0	0	0	0	0	0	0	0	0	0
TEM-196	0	0	0	0	0	0	0	0	0	0	0	0	0	0	0	0	0	0	0
TEM-197	0	0	0	0	0	0	0	0	0	0	0	0	0	0	1	1	0	0	0
TEM-198	0	0	0	0	0	0	0	0	0	0	0	0	0	0	0	0	0	0	0
TEM-2	0	0	0	0	0	0	0	0	0	0	0	0	0	0	0	0	1	0	0
TEM-201	0	0	0	0	0	0	0	0	0	0	0	0	0	0	0	2	0	0	0
TEM-206	0	0	0	0	0	0	0	0	0	0	0	0	0	0	0	1	0	0	0
TEM-207	0	0	0	0	0	0	0	1	0	11	0	64	0	0	0	1	0	0	0
TEM-209	0	0	0	0	0	0	0	0	0	0	0	0	0	0	0	0	0	0	0
TEM-21	0	0	0	0	0	0	0	0	0	0	0	1	0	0	0	0	0	0	0
TEM-214	0	0	0	0	0	0	0	0	0	0	0	0	0	0	1	1	0	0	0
TEM-215	0	0	0	0	0	0	0	0	1	0	0	0	0	0	0	0	0	0	0
TEM-217	0	0	0	0	0	0	0	0	0	0	0	0	0	0	0	0	0	0	0
TEM-219	0	0	0	0	0	0	0	0	0	0	0	0	0	0	0	0	0	0	0
TEM-26	0	0	0	0	0	0	0	0	0	0	0	0	0	1	0	11	0	48	0
TEM-33	0	0	0	0	0	0	0	0	0	0	0	0	0	0	0	1	0	0	0
TEM-40	0	0	0	0	0	0	0	0	0	0	0	0	0	0	0	0	0	0	0
TEM-54	0	0	0	0	0	0	0	0	0	0	0	0	0	0	0	0	0	0	0
TEM-60	0	0	0	0	0	0	0	0	0	0	0	0	0	0	0	0	0	0	0
TEM-67	0	0	0	0	0	0	0	0	0	0	0	0	0	0	0	0	0	0	0
TEM-73	0	0	0	0	0	0	0	0	0	0	0	0	0	0	0	0	0	0	0
TEM-76	0	0	0	0	0	0	0	0	0	1	0	0	0	0	0	0	0	0	0
TEM-78	0	0	0	0	0	0	0	0	0	4	0	0	0	0	0	0	0	0	0
TEM-8	0	0	0	0	0	0	0	1	15	0	1	0	0	0	0	1	0	0	0
TEM-83	0	0	0	0	0	0	0	0	0	0	0	0	0	0	0	0	0	0	0
TEM-95	0	0	0	0	0	0	0	0	0	0	0	0	0	0	0	0	0	0	0
TET	9	13	0	50	2	120	22	3	3	38	8	49	2	4	0	0	3	1	0
TET32	6	24	14	77	132	48	16	43	26	3	56	2	29	0	7	0	401	380	692
TET35	32	19	54	192	0	334	160	198	120	102	94	50	10	0	2	0	60	0	1
TET36	5	5	9	55	2	13	2	1	81	1	1	96	1	0	195	0	172	2	93
TET37	39	77	177	211	538	249	314	433	363	225	176	101	119	256	7	0	70	190	4
TET39	0	0	0	1	0	0	0	0	0	0	0	0	0	0	0	0	0	0	0
TET40	7	29	0	160	0	53	58	164	93	35	0	36	5	0	0	0	380	95	183
TET41	0	0	0	0	0	0	0	0	0	0	0	0	0	4	0	0	0	0	2
TET44	43	25	47	60	19	239	12	58	106	42	9	49	29	75	8	0	303	938	1255
TETA(46)	9	0	57	36	217	6	55	28	32	22	7	0	4	0	0	65	69	0	58
TETA(48)	3	10	83	75	8	28	18	69	28	30	0	16	0	5	12	0	2	1	83
TETA(60)	21	37	47	90	123	38	140	49	68	129	98	47	8	3	0	1	0	60	0
TETB(46)	42	11	76	154	62	80	53	99	42	107	92	65	72	0	9	3	0	7	26
TETB(60)	14	24	45	131	74	86	31	66	4	11	48	74	14	5	2	460	13	8	62
TETB(P)	0	3	3	23	7	12	0	4	0	3	0	6	1	0	0	0	0	0	0
TETC	1	12	0	0	0	0	0	51	0	0	0	0	9	78	0	1334	0	1	85
TETD	0	0	0	0	0	0	0	0	0	0	2	0	0	0	0	0	0	0	0
TETG	0	0	0	0	0	0	0	0	0	0	0	0	0	0	0	8	0	0	0
TETK	0	0	0	0	0	0	0	0	27	0	0	0	0	0	0	0	0	0	0
TETM	3	1	0	31	51	83	32	13	4	26	46	3	10	1	2	0	11	54	81
TETO	3	27	8	95	10	28	65	69	2	109	6	81	27	2	1	0	384	322	361
TETPB	8	8	14	23	3	7	1	16	40	14	5	5	11	1	4	0	1	2	3
TETQ	83	166	1	1	266	12	27	19	3	3	34	1	2	0	2	0	1	0	1
TETS	0	7	0	85	0	5	0	32	0	9	0	43	12	6	0	0	0	0	1
TETT	34	33	40	112	40	196	130	90	126	67	14	124	41	234	4	0	8	68	10
TETW	19	44	9	171	34	23	32	119	91	47	39	107	53	101	46	0	1024	210	1106
TLA-3	0	0	0	0	0	0	0	0	0	0	0	0	0	4	0	0	0	0	0
TLRB	0	0	0	2	0	0	0	0	0	0	0	0	0	0	0	0	0	0	0
TLRC	0	26	18	47	2	0	1	2	30	11	43	50	13	71	1	999	5	0	89
TMRB	0	0	0	20	0	0	0	28	0	10	0	0	0	0	0	0	0	0	0
TOLC	0	0	0	0	0	0	0	0	0	0	0	0	7	0	0	0	0	0	0
TRIA	0	0	0	1	0	0	0	0	0	0	0	0	0	0	0	0	0	0	0
TRIB	0	0	0	0	0	0	0	0	0	0	0	58	0	0	0	0	0	0	0
TRIC	0	3	1	0	0	12	14	0	22	4	32	59	0	1	0	2	0	0	49
TSNR	0	0	0	0	0	0	0	25	0	0	0	0	0	0	0	0	0	0	0
TTGA	0	0	0	0	0	0	0	0	0	0	0	0	0	0	0	0	0	0	0
TTGB	0	0	0	0	0	0	0	0	1	0	0	0	1	0	0	0	0	0	0
TURPA_2231	4	9	3	74	90	50	5	69	27	134	31	40	27	6	0	0	3	4	2
UN86_29535	0	0	0	0	0	0	0	0	0	0	49	0	0	0	0	0	0	0	0
UPPP	260	453	379	740	1801	513	672	528	1013	536	415	776	302	401	412	428	302	296	277
UPPP_1	0	0	0	0	0	0	0	0	0	0	21	0	0	0	0	0	0	0	0
UPPP_2	0	0	0	0	0	0	0	0	0	2	0	0	0	0	0	10	0	0	0
UPPP1	0	8	0	4	0	21	0	0	0	0	0	0	0	1	0	0	0	0	0
VA0	8	12	0	19	0	6	0	0	2	33	0	87	8	0	0	0	0	0	0
VANB	6	1	0	20	0	0	0	0	3	33	28	47	6	0	0	0	77	0	0
VANC	0	12	0	14	0	4	28	2	0	0	0	0	16	0	0	0	1	0	1
VAND	0	0	0	18	0	39	0	5	109	55	1	1	11	0	0	0	81	0	2
VANE	0	0	0	2	0	0	0	0	0	0	0	1	0	0	0	0	0	0	0
VANF	0	0	0	9	0	1	0	0	5	15	0	0	1	0	0	0	67	0	0
VANG	56	50	20	577	0	254	187	193	299	147	379	178	41	1	1	0	2	43	98
VANHA	0	0	0	2	0	0	0	0	0	0	0	0	4	0	0	0	1	0	0
VANHB	0	0	0	11	0	0	0	0	2	1	0	0	1	0	0	1	2	0	0
VANHD	0	0	0	17	0	11	9	0	20	0	51	0	4	0	0	21	1	0	0
VANHF	0	0	0	5	0	0	0	0	11	0	0	0	2	0	0	1	0	0	0
VANHM	0	0	0	18	25	0	0	0	22	8	3	0	2	0	0	8	0	73	0
VANHO	0	0	0	4	0	0	0	0	0	16	0	0	7	0	0	0	0	1	0
VANI	0	0	0	0	0	0	0	0	0	1	0	0	0	0	0	0	0	0	0
VANL	7	0	1	24	0	3	6	2	8	4	0	0	0	0	0	0	68	0	0
VANM	0	0	0	2	0	0	0	0	1	0	0	1	3	0	2	0	0	0	1
VANN	0	0	0	0	0	0	0	1	0	0	0	0	0	0	0	0	0	0	0
VANO	0	11	0	28	0	10	0	0	3	13	46	52	10	0	0	0	0	0	49
VANRA	65	150	138	546	123	208	112	168	347	126	47	257	80	184	40	0	142	54	168
VANRB	0	4	0	34	2	0	0	0	2	0	0	0	1	0	9	0	0	0	1
VANRC	42	62	80	342	52	203	36	22	182	69	314	118	41	71	4	8	251	211	326
VANRD	40	77	1	239	40	54	14	123	41	41	7	92	58	64	1	0	0	3	140
VANRE	3	29	0	63	17	4	0	27	22	0	1	2	8	5	5	0	56	1	92
VANRF	15	17	62	70	2	17	1	6	35	59	2	1	20	2	2	0	12	0	4
VANRG	82	123	273	609	15	281	127	169	364	189	255	371	187	1075	38	434	433	242	297
VANRI	121	129	164	561	19	340	185	162	371	156	274	335	172	165	304	0	255	511	88
VANRL	6	14	2	31	0	12	12	0	3	0	0	0	7	3	1	0	0	0	0
VANRM	21	7	42	63	53	11	23	4	0	18	1	1	3	0	0	0	0	0	20
VANRN	16	9	21	114	13	12	1	16	60	14	45	14	20	5	0	1	3	0	80
VANRO	0	0	0	17	0	3	0	0	10	23	0	0	0	0	1	229	0	0	0
VANSA	28	25	29	254	19	146	37	54	67	68	2	127	22	91	4	0	3	0	0
VANSB	0	0	0	20	0	7	0	0	0	0	0	0	1	0	0	0	1	0	0
VANSC	12	19	9	97	0	11	2	0	15	12	43	2	28	164	0	0	0	0	0
VANSD	34	33	42	224	0	60	23	18	103	29	72	7	14	4	7	0	0	73	154
VANSE	0	0	0	3	0	0	0	0	0	0	0	0	0	0	0	0	0	0	0
VANSF	0	0	7	1	0	0	0	0	0	0	0	0	0	0	0	0	0	0	0
VANSG	5	14	0	143	0	35	0	3	30	7	0	124	5	61	79	0	0	1	0
VANSI	14	27	29	55	0	44	25	26	32	77	39	143	21	80	201	0	0	1	0
VANSL	0	7	4	6	0	0	0	65	1	19	0	1	7	0	0	0	0	0	1
VANSM	1	0	0	1	0	0	0	0	0	0	0	0	0	0	0	0	0	0	0
VANSN	8	10	22	59	0	0	0	0	15	0	36	101	12	54	0	0	0	0	0
VANTC	0	0	0	10	0	0	0	0	0	0	0	0	0	0	0	0	0	0	0
VANTE	0	0	0	7	0	0	0	0	0	0	0	38	0	0	0	0	0	0	0
VANTG	14	10	9	386	19	47	73	149	89	25	4	3	25	0	0	0	0	0	0
VANTML	0	0	0	6	0	0	0	0	18	0	0	0	0	0	0	0	0	0	0
VANTN	0	0	0	2	0	0	0	0	0	0	0	1	0	0	0	0	0	0	0
VANTRL	2	0	0	1	0	0	0	0	0	0	0	0	0	76	0	0	0	0	0
VANU	0	0	0	2	0	8	14	1	0	0	0	0	0	0	0	0	0	0	0
VANUG	0	0	0	3	0	0	0	0	0	0	0	0	1	1	0	0	0	3	0
VANV	0	86	0	19	0	0	0	0	0	6	0	0	3	0	0	0	0	0	0
VANWB	0	0	12	12	0	0	13	1	23	0	0	0	1	0	165	0	0	0	0
VANWG	0	0	41	34	0	0	0	0	0	0	0	0	4	0	0	0	0	0	0
VANWI	12	15	14	15	0	51	80	64	66	0	1	0	7	0	0	0	0	1	1
VANXA	3	13	0	3	0	9	0	0	0	0	0	0	0	0	0	0	0	0	0
VANXD	0	0	0	3	0	1	0	0	0	0	0	0	0	0	0	0	0	0	0
VANXYC	3	7	39	11	0	35	1	0	25	0	0	0	13	1	1	0	0	0	0
VANXYE	0	1	0	3	0	0	0	0	0	0	0	0	1	0	0	0	0	0	0
VANXYG	0	8	9	128	0	18	29	0	0	0	0	0	1	0	0	0	0	2	0
VANXYL	5	0	6	6	0	0	0	0	0	2	0	0	0	0	0	0	0	0	0
VANXYN	0	5	0	33	0	6	0	0	2	0	15	29	25	0	269	0	0	0	0
VANYA	11	20	9	30	0	18	5	59	76	26	0	1	25	0	311	0	0	0	0
VANYB	22	0	19	109	0	35	28	17	93	45	107	1	50	52	95	0	47	0	0
VANYD	12	0	0	2	0	25	0	0	52	2	47	0	5	0	0	0	0	0	0
VANYF	0	9	1	38	0	12	20	53	40	19	4	23	5	0	4	0	0	0	0
VANYG1	10	11	1	67	0	6	0	42	26	20	0	0	7	0	18	0	0	0	0
VANYM	11	14	23	83	0	28	0	52	25	2	0	1	29	71	9	0	0	0	0
VANZF	0	0	0	1	0	0	0	0	0	0	0	0	0	0	0	0	0	0	0
VATA	0	0	1	7	0	0	0	0	0	0	0	0	0	0	4	0	0	0	0
VATB	5	11	2	182	25	10	22	105	65	10	53	92	17	0	1	0	3	5	1
VATC	0	0	0	5	0	0	19	0	2	0	0	0	1	0	0	0	0	0	0
VATD	0	0	0	41	0	0	0	0	0	19	0	0	2	0	0	0	0	0	0
VATE	6	15	0	34	12	16	4	22	35	74	53	55	1	0	0	0	76	0	4
VATF	6	0	0	19	0	3	0	2	0	0	0	0	6	2	0	0	59	6	0
VATH	4	0	17	25	1	0	10	0	21	2	0	0	0	0	0	0	0	0	0
VATI	0	0	1	17	0	0	12	3	0	0	0	1	4	0	0	0	0	0	0
VGAA	0	0	1	4	19	1	8	0	0	18	0	0	0	0	3	0	0	0	0
VGAALC	0	0	1	3	0	19	0	0	0	10	0	0	0	0	3	0	75	0	0
VGAB	1	0	0	10	0	1	3	0	0	0	0	0	0	0	0	0	0	0	0
VGAD	9	0	1	7	0	16	0	2	1	0	3	62	1	1	0	0	59	0	3
VGAE	5	2	14	41	0	15	0	0	1	1	23	0	3	0	2	0	6	1	2
VGB	0	0	0	0	0	0	0	0	0	0	0	1	0	0	0	0	0	0	54
WT83_28940	0	6	1	30	0	11	0	4	0	39	0	0	4	1	0	0	0	0	1
XK97_10945	0	0	0	8	0	4	0	0	1	0	0	0	0	0	0	0	1	0	0
YBJZ	0	0	2	17	45	0	0	0	0	2	0	8	0	0	0	0	45	3	0
YOJI	0	0	1	5	0	1	0	0	0	0	0	0	0	0	146	0	3	0	0

## Sheet: Metatranscriptomic ARG Classes
ARG Class	Control (12)	Control (12)	Control (12)	Control (12)	Amoxicillin	Amoxicillin	Amoxicillin	Amoxicillin	Control(24)	Control(24)	Control(24)	Control(24)	Ciprofloxacin	Ciprofloxacin	Ciprofloxacin	Ciprofloxacin	Doxycycline	Doxycycline	Doxycycline
aminocoumarin	69	102	285	732	302	170	295	549	233	290	358	144	190	203	10	649	64	358	298
aminoglycoside	83	74	59	260	34	189	81	317	222	119	245	189	112	362	258	675	360	213	217
bacitracin	333	566	594	1589	2205	694	833	889	1341	816	876	854	359	689	861	975	395	361	488
beta_lactam	49	88	190	138	2022	244	698	666	340	172	167	355	105	84	510	1925	229	159	199
chloramphenicol	14	45	26	127	15	21	15	48	60	14	141	68	15	14	3	12	2	101	6
fosfomycin	16	15	50	119	52	34	48	1	29	44	84	124	5	66	4	412	5	1	2
fosmidomycin	7	14	1	85	3	1	1	1	77	15	1	51	13	1	1	425	61	1	1
glycopeptide	696	1042	1130	5349	400	2105	1124	1506	2727	1382	1826	2218	1033	2233	1572	704	1504	1221	1587
kasugamycin	1	1	1	1	25	1	1	1	1	1	1	1	1	1	1	2	1	1	2
MLS	1857	3284	2991	11748	4658	5670	4276	6138	7292	6022	6445	5492	2067	5398	4611	8824	4656	3089	4251
multidrug	473	867	984	3374	1490	1173	1185	1964	1697	1854	2646	1949	731	2881	2377	7253	1435	1941	2565
multidrug-mutation	1	1	1	1	1	1	1	1	1	1	1	1	1	1	1	1	1	1	1
mupirocin	354	366	425	579	733	770	616	1160	1562	843	690	714	357	580	74	2511	106	297	374
peptide	1	1	2	6	1	2	1	26	1	1	1	1	1	1	147	1	4	1	1
pleuromutilin	36	49	32	143	68	105	75	66	225	96	136	156	92	93	35	690	115	1	157
polymyxin	558	367	297	448	186	278	125	92	891	354	322	473	307	204	750	1048	186	183	370
qa_compound	1	6	1	1	1	1	1	1	1	3	1	1	1	2	1	1	1	1	54
quinolone	56	90	111	797	200	323	328	392	294	311	389	461	134	562	628	1368	299	117	148
rifampin	8	9	1	30	42	27	9	86	25	16	1	83	14	3	6	1	3	1	2
sulfomide	5	7	5	18	1	6	1	57	40	28	68	256	13	1	160	1	64	1	1
tetracenomycin	1	1	1	1	1	1	1	1	1	1	1	1	1	1	1	1	1	1	89
tetracycline	761	853	904	1960	1731	2477	1480	1956	1673	1722	1887	2514	691	1448	1171	1872	5154	3181	4838
triclosan	1	4	2	2	1	13	15	31	23	5	33	118	2	2	1	3	1	29	50
trimethoprim	11	46	17	90	279	42	164	160	115	135	198	98	36	198	362	2	106	1	181
tunicamycin	1	1	1	21	1	1	1	29	1	11	1	1	1	1	1	1	1	1	1
